# Supplementary material for: Functional transitions of the Aspergillus fumigatus iron regulator HapX are governed by conserved domains cooperatively binding [2Fe-2S] clusters
Source: Nucleic Acids Res. 2025 Aug 27;53(16):gkaf796. doi: 10.1093/nar/gkaf796 (PMC12390756; doi:10.1093/nar/gkaf796)
Supplement: gkaf796_Supplemental_Files [file gkaf796_supplemental_files.zip]

Archive with 2 entries (2 files):
- 2025_ObereggerS_HapX_Supplementary_Material.pdf
- Supplementary Table S1_DiffGene_results_hapX_mutated_vs_hapX.xlsx
