# Supplementary material for: Functional transitions of the Aspergillus fumigatus iron regulator HapX are governed by conserved domains cooperatively binding [2Fe-2S] clusters
Source: Nucleic Acids Res. 2025 Aug 27;53(16):gkaf796. doi: 10.1093/nar/gkaf796 (PMC12390756; doi:10.1093/nar/gkaf796)
Supplement: gkaf796_Supplemental_Files [file gkaf796_supplemental_files.zip › Supplementary Table S1_DiffGene_results_hapX_mutated_vs_hapX.xlsx]

## Sheet: Supplementary Table S1A
gene ID	gene name	gene description	baseMean	log2FoldChange	lfcSE	pvalue	padj	hapXA/B/C/D_sample 1	hapXA/B/C/D_sample 2	hapXA/B/C/D_sample 3	hapXA/B/C/D_mean	hapX_sample_1	hapX_sample_2	hapX_sample_3	hapX_mean
AFUA_1G00100		MFS monocarboxylate transporter, putative	0	0	1.26153			0	0	0	0	0	0	0	0
AFUA_1G00110		hypothetical protein	1.62718	1.27685	1.30445	0.0306495	0.0460805	4.50489	1.52398	3.7342	3.25436	0	0	0	0
AFUA_1G00120		hypothetical protein	0	0	1.26153			0	0	0	0	0	0	0	0
AFUA_1G00130		hypothetical protein	0	0	1.26153			0	0	0	0	0	0	0	0
AFUA_1G00150		IBR finger domain protein	0	0	1.26153			0	0	0	0	0	0	0	0
AFUA_1G00160		conserved hypothetical protein	0	0	1.26153			0	0	0	0	0	0	0	0
AFUA_1G00170		DUF614 domain protein	0.897393	-0.218773	1.01607	0.608581	0.666574	0	0	1.49368	0.497893	2.72533	1.16535	0	1.29689
AFUA_1G00180		hypothetical protein	0.151407	-0.086975	1.14996	0.787501		0	0	0	0	0.908443	0	0	0.302814
AFUA_1G00200		F-box domain and ankyrin repeat protein	2.55877	-0.0480812	0.777641	0.912194	0.931239	2.25245	4.57194	0.746839	2.52374	5.45066	2.3307	0	2.59379
AFUA_1G00210		hypothetical protein	0	0	1.26153			0	0	0	0	0	0	0	0
AFUA_1G00220		conserved hypothetical protein	25.8625	1.33475	0.469838	0.000519243	0.000974302	30.0326	51.8153	34.3546	38.7342	11.8098	17.4803	9.6821	12.9907
AFUA_1G00230		hypothetical protein	0.929451	0.386315	1.06304	0.379584	0.448993	3.75408	0	0.746839	1.50031	0	0	1.07579	0.358596
AFUA_1G00250		serine-rich protein, putative	0	0	1.26153			0	0	0	0	0	0	0	0
AFUA_1G00270		hypothetical protein	0	0	1.26153			0	0	0	0	0	0	0	0
AFUA_1G00280		hypothetical protein	0.125136	0.065065	1.1483	0.840036		0.750815	0	0	0.250272	0	0	0	0
AFUA_1G00310		class V chitinase, putative	0	0	1.26153			0	0	0	0	0	0	0	0
AFUA_1G00320		hypothetical protein	0	0	1.26153			0	0	0	0	0	0	0	0
AFUA_1G00330		hypothetical protein	0	0	1.26153			0	0	0	0	0	0	0	0
AFUA_1G00340		hypothetical protein	0	0	1.26153			0	0	0	0	0	0	0	0
AFUA_1G00350		metalloreductase, putative	1903.79	2.8997	0.0749052	0	0	3365.91	3305.51	3404.09	3358.5	442.412	490.613	414.179	449.068
AFUA_1G00400		hypothetical protein	0	0	1.26153			0	0	0	0	0	0	0	0
AFUA_1G00420	s1	carboxypeptidase S1, putative	4.38076	0.627893	0.771846	0.179309	0.232344	5.25571	6.09592	7.46839	6.27334	1.81689	3.49606	2.15158	2.48817
AFUA_1G00440		DUF895 domain membrane protein	0.125136	0.065065	1.1483	0.840036		0.750815	0	0	0.250272	0	0	0	0
AFUA_1G00450	nagA	N-acetylglucosamine-6-phosphate deacetylase (NagA), putative	1.05537	0.257299	0.984429	0.55964	0.622977	0.750815	1.52398	2.24052	1.5051	1.81689	0	0	0.605629
AFUA_1G00470	badA	betaine aldehyde dehydrogenase, putative	1.4213	0.149014	0.93869	0.734365	0.780739	2.25245	3.04796	0	1.7668	0	0	3.22737	1.07579
AFUA_1G00480		glucosamine-6-phosphate deaminase, putative	5.47254	1.11089	0.898719	0.0413764	0.0609701	6.75734	9.14388	10.4557	8.78566	1.81689	4.66141	0	2.15943
AFUA_1G00490		biotin-dependent 2-oxo acid dehydrogenases acyltransferase, putative	0	0	1.26153			0	0	0	0	0	0	0	0
AFUA_1G00500		FMN dependent dehydrogenase, putative	0.37847	0.197216	1.12923	0.584211		0	1.52398	0.746839	0.75694	0	0	0	0
AFUA_1G00510	dld1	D-lactate dehydrogenase (cytochrome), putative	0	0	1.26153			0	0	0	0	0	0	0	0
AFUA_1G00520		F-box domain protein	0	0	1.26153			0	0	0	0	0	0	0	0
AFUA_1G00530		thermoresistant gluconokinase family protein	0	0	1.26153			0	0	0	0	0	0	0	0
AFUA_1G00550		conserved hypothetical protein	146.597	1.06419	0.204101	2.44891e-08	6.37459e-08	212.481	160.018	227.786	200.095	99.0203	106.047	74.2294	93.0989
AFUA_1G00560		Pfs domain protein	0	0	1.26153			0	0	0	0	0	0	0	0
AFUA_1G00580		transcriptional regulator PacG/VIB-1	0.56897	0.155975	1.06173	0.696284		1.50163	0	0.746839	0.74949	0	1.16535	0	0.388451
AFUA_1G00610		conserved hypothetical protein	1.80105	-0.349245	0.899442	0.448605	0.518844	1.50163	0	1.49368	0.998436	0.908443	5.82676	1.07579	2.60366
AFUA_1G00630		SWI/SNF family DNA-dependent ATPase, putative	0	0	1.26153			0	0	0	0	0	0	0	0
AFUA_1G00640		choline kinase, putative	0	0	1.26153			0	0	0	0	0	0	0	0
AFUA_1G00650		extracellular alpha-1,3-glucanase/mutanase, putative	0	0	1.26153			0	0	0	0	0	0	0	0
AFUA_1G00660		hypothetical protein	0	0	1.26153			0	0	0	0	0	0	0	0
AFUA_1G00670		hypothetical protein	0	0	1.26153			0	0	0	0	0	0	0	0
AFUA_1G00690		hypothetical protein	0	0	1.26153			0	0	0	0	0	0	0	0
AFUA_1G00700		hypothetical protein	0	0	1.26153			0	0	0	0	0	0	0	0
AFUA_1G00710		hypothetical protein	0.179298	-0.086975	1.14996	0.787501		0	0	0	0	0	0	1.07579	0.358596
AFUA_1G00720		hypothetical protein	0	0	1.26153			0	0	0	0	0	0	0	0
AFUA_1G00730		DnaJ domain protein	0.124473	0.065065	1.1483	0.840036		0	0	0.746839	0.248946	0	0	0	0
AFUA_1G00740		hypothetical protein	0	0	1.26153			0	0	0	0	0	0	0	0
AFUA_1G00750		conserved hypothetical protein	0	0	1.26153			0	0	0	0	0	0	0	0
AFUA_1G00760		conserved hypothetical protein	0	0	1.26153			0	0	0	0	0	0	0	0
AFUA_1G00770		conserved hypothetical protein	4.10082	0.347876	0.748876	0.432357	0.502733	9.7606	3.04796	2.98736	5.26531	1.81689	6.99211	0	2.93633
AFUA_1G00780		conserved hypothetical protein	0	0	1.26153			0	0	0	0	0	0	0	0
AFUA_1G00790		hypothetical protein	0	0	1.26153			0	0	0	0	0	0	0	0
AFUA_1G00800		hypothetical protein	0	0	1.26153			0	0	0	0	0	0	0	0
AFUA_1G00810		allergen Asp F7-like, putative	0.76199	0.406219	1.13824	0.319363	0.385834	0	4.57194	0	1.52398	0	0	0	0
AFUA_1G00820		hypothetical protein	0	0	1.26153			0	0	0	0	0	0	0	0
AFUA_1G00830		hypothetical protein	0	0	1.26153			0	0	0	0	0	0	0	0
AFUA_1G00840		hypothetical protein	0	0	1.26153			0	0	0	0	0	0	0	0
AFUA_1G00850		hypothetical protein	0	0	1.26153			0	0	0	0	0	0	0	0
AFUA_1G00890		conserved hypothetical protein	0	0	1.26153			0	0	0	0	0	0	0	0
AFUA_1G00910		conserved hypothetical protein	157.383	0.365401	0.181465	0.0313381	0.0470692	189.205	188.974	161.317	179.832	167.154	124.693	112.958	134.935
AFUA_1G00920		conserved hypothetical protein	1439.97	-0.124084	0.0687601	0.0657271	0.0935128	1357.47	1399.01	1376.42	1377.64	1566.16	1449.7	1491.04	1502.3
AFUA_1G00930		hypothetical protein	1602.65	0.000425193	0.0754726	0.995409	0.996613	1690.09	1638.28	1482.48	1603.61	1572.52	1509.13	1723.41	1601.69
AFUA_1G00950		hypothetical protein	28.7505	-0.810207	0.416885	0.0143994	0.0227177	13.5147	13.7158	28.3799	18.5368	33.6124	47.7794	35.501	38.9643
AFUA_1G00970		MFS monocarboxylate transporter, putative	213.227	2.15793	0.162812	9.5094e-41	6.25806e-40	361.893	342.896	342.799	349.196	70.8586	78.0786	82.8357	77.2576
AFUA_1G00980		FAD-dependent oxidase, putative	520.252	2.6428	0.117588	1.13829e-112	1.73371e-111	876.952	943.344	873.055	897.784	129.907	157.323	140.928	142.719
AFUA_1G00990	atsC	short chain dehydrogenase/reductase family protein	1365.3	1.62651	0.260264	5.30355e-11	1.5848e-10	2484.45	2287.5	1479.49	2083.81	662.255	546.55	731.536	646.781
AFUA_1G01000		oxidoreductase, 2OG-Fe(II) oxygenase family	2029.05	3.73886	0.0901835	0	0	3707.53	4168.09	3454.88	3776.83	263.449	300.661	279.705	281.271
AFUA_1G01010	fgnA	polyketide synthase, fumigermin synthase	1293.46	4.54725	0.127563	2.74526e-280	1.31599e-278	2603.83	2749.26	2091.9	2481.66	86.3021	116.535	112.958	105.265
AFUA_1G01020		Pfs, NACHT and Ankyrin domain protein	111.709	1.16098	0.209291	3.2826e-09	8.95683e-09	154.668	163.066	150.862	156.198	64.4995	62.929	74.2294	67.2193
AFUA_1G01040		Pfs domain protein	115.978	-0.267001	0.198387	0.145302	0.192021	102.111	108.203	100.823	103.712	99.9288	150.33	134.474	128.244
AFUA_1G01050		conserved hypothetical protein	529.358	-0.0831674	0.106105	0.41844	0.488798	474.515	489.198	574.319	512.678	572.319	555.873	509.924	546.039
AFUA_1G01070		conserved hypothetical protein	144.456	-0.200608	0.185263	0.245261	0.307311	121.632	140.206	138.912	133.583	190.773	151.496	123.716	155.328
AFUA_1G01080		conserved hypothetical protein	88.2315	-0.338768	0.225437	0.0976926	0.134024	61.5669	99.0588	70.9497	77.1918	102.654	89.7321	105.427	99.2712
AFUA_1G01090		conserved hypothetical protein	63.1271	-0.219066	0.242527	0.31378	0.380334	67.5734	48.7674	54.5193	56.9533	69.0417	71.0865	67.7747	69.301
AFUA_1G01100		fungal specific transcription factor, putative	90.5752	2.18181	0.277735	7.62844e-16	2.8487e-15	126.137	155.446	166.545	149.376	22.7111	48.9448	23.6673	31.7744
AFUA_1G01110		polyketide synthase, putative	1.37757	1.07145	1.25812	0.0527391	0.0762699	3.75408	1.52398	2.98736	2.75514	0	0	0	0
AFUA_1G01120	plyF	pectate lyase, putative	0	0	1.26153			0	0	0	0	0	0	0	0
AFUA_1G01130		conserved hypothetical protein	5.95703	1.10049	0.886149	0.0416847	0.0613946	14.2655	4.57194	9.70891	9.51545	1.81689	0	5.37894	2.39861
AFUA_1G01140		conserved hypothetical protein	54.8373	0.465716	0.288658	0.0621979	0.0888346	83.3405	64.0072	49.2914	65.5464	39.0631	38.4566	54.8652	44.1283
AFUA_1G01160			5.50633	1.96834	1.0941	0.0040187	0.00683389	11.2622	10.6679	8.21523	10.0484	1.81689	0	1.07579	0.964225
AFUA_1G01175		conserved hypothetical protein	0.358596	-0.178838	1.14969	0.596556		0	0	0	0	0	0	2.15158	0.717192
AFUA_1G01180		isoamyl alcohol oxidase, putative	6.81854	0.436631	0.642522	0.296062	0.361951	10.5114	9.14388	6.72155	8.79228	0.908443	9.32282	4.30315	4.8448
AFUA_1G01190		conserved hypothetical protein	1.63422	1.08667	1.28106	0.0485225	0.0707109	6.75734	3.04796	0	3.26843	0	0	0	0
AFUA_1G01200		alpha-galactosidase	0	0	1.26153			0	0	0	0	0	0	0	0
AFUA_1G01210		hypothetical protein	0	0	1.26153			0	0	0	0	0	0	0	0
AFUA_1G01220		conserved hypothetical protein	0	0	1.26153			0	0	0	0	0	0	0	0
AFUA_1G01230		beta-xylosidase	5.13772	-0.497019	0.760999	0.275045	0.339768	3.75408	0	5.22787	2.99398	4.54222	1.16535	16.1368	7.28147
AFUA_1G01240		C6 transcription factor, putative	79.3515	0.221836	0.231946	0.289828	0.355858	72.8291	89.9149	97.0891	86.611	58.1404	69.9211	88.2147	72.0921
AFUA_1G01250	sedB	glucuronyl hydrolase, putative	0.27588	-0.0115581	1.13913	0.972017		0	0	0.746839	0.248946	0.908443	0	0	0.302814
AFUA_1G01260		MFS transporter, putative	1.87777	-0.252993	0.884803	0.575403	0.637176	1.50163	0	2.24052	1.24738	6.3591	1.16535	0	2.50815
AFUA_1G01265		conserved hypothetical protein	3.01725	2.33779	1.39055	0.00193477	0.0034151	5.25571	7.6199	5.22787	6.0345	0	0	0	0
AFUA_1G01270		cytochrome P450 monooxygenase, putative	1.50403	1.14086	1.27862	0.0434722	0.0638517	6.00652	1.52398	1.49368	3.00806	0	0	0	0
AFUA_1G01280		polyketide synthase, putative	0.401679	0.0633696	1.10812	0.860249		1.50163	0	0	0.500544	0.908443	0	0	0.302814
AFUA_1G01300		GPI anchored protein, putative	3.32831	-0.18682	0.708869	0.661738	0.714875	3.00326	3.04796	2.24052	2.76391	1.81689	2.3307	7.53052	3.8927
AFUA_1G01310		carboxylesterase, putative	0.124473	0.065065	1.1483	0.840036		0	0	0.746839	0.248946	0	0	0	0
AFUA_1G01320		endo-polygalacturonase, putative	0.248946	0.124766	1.15207	0.701446		0	0	1.49368	0.497893	0	0	0	0
AFUA_1G01330		oxidoreductase, short-chain dehydrogenase/reductase family	61.7358	1.50348	0.288164	1.99257e-08	5.21954e-08	90.8487	85.3429	100.823	92.3383	26.3449	32.6299	34.4252	31.1333
AFUA_1G01340		C6 transcription factor, putative	96.6565	1.24412	0.265238	2.967e-07	7.2101e-07	120.13	153.922	139.659	137.904	42.6968	81.5746	41.9558	55.4091
AFUA_1G01350		conserved hypothetical protein	262.855	0.316709	0.151419	0.0280086	0.042411	342.372	224.025	310.685	292.361	238.012	230.74	231.295	233.349
AFUA_1G01360		conserved hypothetical protein	370.258	-0.430521	0.133541	0.000825092	0.00151664	371.654	297.176	267.368	312.066	415.159	404.377	465.816	428.451
AFUA_1G01370		glutathione S-transferase, putative	112.83	-0.314088	0.195595	0.0829138	0.115259	111.872	92.9628	91.8612	98.8985	136.267	109.543	134.474	126.761
AFUA_1G01380	och4	alpha-1,6-mannosyltransferase subunit (Hoc1), putative	1089.23	-0.50153	0.0830848	9.14396e-10	2.56968e-09	890.467	874.765	926.081	897.104	1164.62	1297.04	1382.39	1281.35
AFUA_1G01390		hypothetical protein	15.3979	0.477851	0.491379	0.184666	0.238606	25.5277	15.2398	17.1773	19.3149	8.17599	5.82676	20.44	11.4809
AFUA_1G01400		hypothetical protein	13.0875	-0.219342	0.465627	0.524959	0.59109	12.7639	7.6199	13.4431	11.2756	24.528	10.4882	9.6821	14.8994
AFUA_1G01410		hypothetical protein	95.3	-0.161556	0.223971	0.427621	0.497798	90.8487	64.0072	109.039	87.9648	86.3021	125.858	95.7452	102.635
AFUA_1G01420		F-box domain protein	3.20096	0.114003	0.748897	0.792314	0.830808	4.50489	1.52398	4.48104	3.5033	0	1.16535	7.53052	2.89862
AFUA_1G01430		AMP-binding enzyme, putative	781.69	2.78093	0.101078	1.63695e-167	4.01868e-166	1388.26	1383.77	1324.89	1365.64	178.963	196.945	217.309	197.739
AFUA_1G01440		hypothetical protein	1.21116	0.121593	0.95807	0.779246	0.820031	0	3.04796	1.49368	1.51388	2.72533	0	0	0.908443
AFUA_1G01450		toxin biosynthesis protein, putative	80.5952	1.33397	0.255877	1.93334e-08	5.06875e-08	120.13	112.775	117.254	116.72	35.4293	43.118	54.8652	44.4708
AFUA_1G01460		Zn-dependent hydrolases of the beta-lactamase fold, putative	13.7332	0.770434	0.54038	0.0491	0.0715181	24.0261	16.7638	15.6836	18.8245	8.17599	6.99211	10.7579	8.642
AFUA_1G01480		POT peptide transporter, putative	1.0076	-0.140535	0.960092	0.746443	0.79072	0.750815	0	1.49368	0.748165	2.72533	0	1.07579	1.26704
AFUA_1G01490		NACHT domain protein	38.7561	-1.18752	0.413578	0.000539335	0.0010093	27.7802	27.4317	10.4557	21.8892	43.6053	50.1101	73.1536	55.623
AFUA_1G01500		short-chain dehydrogenase/reductase family protein, putative	35.6511	2.47328	0.451848	5.67287e-09	1.5273e-08	36.79	85.3429	62.7345	61.6225	6.3591	15.1496	7.53052	9.67973
AFUA_1G01520		conserved hypothetical protein	0.65435	0.213286	1.05825	0.602222	0.661167	0	1.52398	1.49368	1.00589	0.908443	0	0	0.302814
AFUA_1G01530		GrpB domain protein	1346.47	4.20712	0.11407	1.45093e-299	7.81955e-298	2761.5	2711.16	2194.96	2555.87	129.907	146.834	134.474	137.072
AFUA_1G01540		endonuclease/exonuclease/phosphatase family protein	7.56871	0.923611	0.830447	0.06918	0.0980534	14.2655	12.1918	8.96207	11.8065	9.99288	0	0	3.33096
AFUA_1G01550	zrfA	high affinity zinc ion transporter, putative	13.3245	4.91048	1.18399	3.48438e-08	9.00815e-08	21.7736	33.5276	24.6457	26.649	0	0	0	0
AFUA_1G01560		C6 finger domain protein, putative	149.414	2.80404	0.213106	1.89626e-40	1.24074e-39	252.274	274.317	259.9	262.164	27.2533	40.7873	41.9558	36.6655
AFUA_1G01570		hypothetical protein	100.087	0.212001	0.221546	0.293137	0.359097	96.1044	135.634	97.0891	109.609	99.9288	65.2597	106.503	90.5639
AFUA_1G01580		hypothetical protein	0	0	1.26153			0	0	0	0	0	0	0	0
AFUA_1G01590		C6 transcription factor, putative	244.1	1.52117	0.152651	2.82448e-24	1.32537e-23	361.893	396.235	332.343	363.49	111.739	138.677	123.716	124.71
AFUA_1G01600		deoxyribodipyrimidine photo-lyase Phr1, putative	276.084	-0.738546	0.182703	1.66972e-05	3.56238e-05	250.022	227.073	132.191	203.095	324.314	377.574	345.328	349.072
AFUA_1G01610		conserved hypothetical protein	191.98	-0.775428	0.163098	5.66274e-07	1.34875e-06	128.389	147.826	141.899	139.372	211.667	256.377	265.72	244.588
AFUA_1G01620		conserved hypothetical protein	14.0195	0.044288	0.44674	0.895088	0.917657	15.7671	16.7638	11.2026	14.5778	23.6195	8.15746	8.60631	13.4611
AFUA_1G01630		oxidoreductase CipA-like, putative	68.2157	1.73401	0.314087	4.44322e-09	1.20264e-08	125.386	124.966	69.456	106.603	35.4293	31.4645	22.5916	29.8285
AFUA_1G01640		kinesin family protein	485.201	0.692336	0.115578	7.64374e-10	2.15606e-09	682.491	595.876	529.509	602.626	371.553	367.086	364.692	367.777
AFUA_1G01650		C6 finger domain protein, putative	74.161	-0.437473	0.229097	0.0350024	0.05216	62.3177	59.4353	61.9877	61.2469	88.119	82.74	90.3662	87.0751
AFUA_1G01660		alpha-L-rhamnosidase A, putative	9.53699	0.0540294	0.502753	0.880552	0.906632	14.2655	6.09592	8.96207	9.7745	8.17599	4.66141	15.061	9.29948
AFUA_1G01670		formaldehyde dehydrogenase, putative	0.455179	-0.123398	1.08326	0.747433		0	0	0.746839	0.248946	0.908443	0	1.07579	0.661411
AFUA_1G01680		branched-chain amino acid aminotransferase	2175.25	1.53439	0.197123	8.82225e-16	3.28374e-15	3513.82	3808.43	2442.16	3254.8	1116.48	1073.29	1097.3	1095.69
AFUA_1G01690		cytochrome P450 alkane hydroxylase, putative	1027.09	1.47851	0.0845601	2.42751e-69	2.3496e-68	1576.71	1525.5	1438.41	1513.54	521.447	517.416	583.077	540.647
AFUA_1G01700		conserved serine-rich protein	148.312	-1.08157	0.198007	5.97994e-09	1.6076e-08	113.373	92.9628	72.4434	92.9265	195.315	216.755	199.021	203.697
AFUA_1G01710		hypothetical protein	0.373523	-0.216028	1.13381	0.54896		0	0	0	0	0	1.16535	1.07579	0.747047
AFUA_1G01720	ireA	protein kinase and ribonuclease Ire1, putative	1541.57	0.0410092	0.0667047	0.530563	0.596883	1565.45	1499.6	1623.63	1562.89	1543.45	1521.95	1495.35	1520.25
AFUA_1G01730		glycosyl hydrolase, putative	296.373	0.714863	0.154132	1.19232e-06	2.76961e-06	358.89	420.619	339.812	373.107	273.441	200.441	185.036	219.639
AFUA_1G01740		t-complex protein 1, beta subunit, putative	3392.62	-0.826303	0.0571717	5.84505e-48	4.35296e-47	2494.96	2517.62	2317.44	2443.34	4380.51	4326.95	4318.21	4341.89
AFUA_1G01750	cyp10	peptidyl-prolyl cis-trans isomerase, putative	659.505	-0.625478	0.0934388	9.51395e-12	2.94138e-11	507.551	510.534	528.762	515.616	778.536	765.636	866.01	803.394
AFUA_1G01760		integral membrane protein	729.045	0.578415	0.100367	4.0437e-09	1.09809e-08	807.877	966.204	858.865	877.649	519.63	624.629	597.063	580.44
AFUA_1G01770		short chain oxidoreductase/dehydrogenase, putative	66.2624	3.19452	0.341921	6.28181e-22	2.77876e-21	108.868	138.682	115.013	120.855	17.2604	6.99211	10.7579	11.6701
AFUA_1G01780		alcohol dehydrogenase, putative	0.276543	-0.0115755	1.13894	0.971991		0.750815	0	0	0.250272	0.908443	0	0	0.302814
AFUA_1G01790		conserved hypothetical protein	664.464	-0.334353	0.110768	0.00193697	0.00341832	659.216	612.64	484.699	585.518	742.198	702.707	785.326	743.41
AFUA_1G01812		MFS transporter, putative	148.234	1.22028	0.190561	1.5917e-11	4.87794e-11	217.736	195.07	214.343	209.05	84.4852	73.4172	104.351	87.418
AFUA_1G01820		conserved hypothetical protein	0.627416	0.390506	1.12601	0.341917		0	1.52398	2.24052	1.25483	0	0	0	0
AFUA_1G01830		thiamin pyrophosphokinase, putative	144.559	-1.59872	0.226702	2.316e-13	7.7268e-13	95.3536	65.5312	48.5445	69.8098	211.667	193.448	252.81	219.309
AFUA_1G01850		C6 finger domain protein, putative	146.722	0.42595	0.184317	0.0134135	0.0212507	177.943	172.21	162.064	170.739	151.71	114.205	102.2	122.705
AFUA_1G01860		integral membrane protein, putative	241.483	0.432765	0.149067	0.00238351	0.00415961	307.834	237.741	290.52	278.699	202.583	228.409	181.808	204.267
AFUA_1G01870	pam17	presequence translocase-associated motor subunit Pam17, putative	1509.29	-0.0856439	0.0799536	0.272476	0.337052	1416.04	1327.39	1637.07	1460.17	1526.18	1598.86	1550.21	1558.42
AFUA_1G01890		enoyl-CoA hydratase/isomerase family protein	35.7453	2.23607	0.412918	8.84248e-09	2.36318e-08	44.2981	77.723	59.0003	60.3405	14.5351	8.15746	10.7579	11.1501
AFUA_1G01900		dienelactone hydrolase family protein	27.7945	0.485887	0.377328	0.109528	0.148893	39.0424	28.9556	33.6078	33.8686	12.7182	24.4724	27.9705	21.7204
AFUA_1G01910		integral membrane protein	331.3	0.087884	0.117187	0.436995	0.507543	358.89	324.608	340.559	341.352	309.779	334.456	319.509	321.248
AFUA_1G01920		plasma membrane protein Pth11-like, putative	7.6891	-1.42506	0.819531	0.00986425	0.0159184	3.00326	4.57194	1.49368	3.02296	9.99288	16.3149	10.7579	12.3552
AFUA_1G01930		MFS multidrug transporter, putative	8.55126	0.921102	0.69348	0.0468266	0.0684475	12.7639	10.6679	14.1899	12.5406	4.54222	6.99211	2.15158	4.56197
AFUA_1G01940		conserved hypothetical protein	142.507	0.357155	0.176141	0.0307225	0.0461826	154.668	144.778	184.469	161.305	121.731	123.527	125.867	123.709
AFUA_1G01950		conserved hypothetical protein	485.982	-0.604126	0.116475	9.80436e-08	2.45662e-07	397.181	326.132	417.483	380.265	545.066	579.18	650.852	591.699
AFUA_1G01960		conserved hypothetical protein	158.19	-0.065883	0.160914	0.665284	0.718364	150.914	150.874	160.57	154.119	163.52	146.834	176.429	162.261
AFUA_1G01970	velB	VeA-like protein	463.714	0.489875	0.108344	3.62349e-06	8.13076e-06	503.797	580.637	551.167	545.2	388.814	356.598	401.269	382.227
AFUA_1G01980		IgE binding protein, putative	32.9374	1.43524	0.418553	6.37596e-05	0.000129886	54.8095	59.4353	35.1014	49.7821	17.2604	11.6535	19.3642	16.0927
AFUA_1G01990	rsa4	ribosome biogenesis protein Rsa4, putative	695.141	-3.14112	0.108547	3.11186e-185	8.72088e-184	152.416	117.347	144.14	137.967	1269.1	1225.95	1261.9	1252.32
AFUA_1G02000		DNA mismatch repair protein Msh4, putative	33.007	0.275055	0.32465	0.312714	0.379254	36.0391	30.4796	44.8104	37.1097	29.0702	22.1417	35.501	28.9043
AFUA_1G02010		C2H2 finger domain protein, putative	1652.95	-0.108697	0.0686327	0.105957	0.1446	1528.66	1652	1589.27	1589.98	1627.93	1776	1743.85	1715.93
AFUA_1G02020		SWIB/MDM2 domain protein	652.883	0.610111	0.0941321	4.13258e-11	1.241e-10	743.307	793.994	838.7	792.001	531.439	513.92	495.938	513.766
AFUA_1G02030	EifCb	eukaryotic translation initiation factor 3 subunit EifCb, putative	4574.3	-1.98346	0.0564855	9.70955e-271	4.33503e-269	1796.7	1938.5	1807.35	1847.52	7287.53	7531.67	7084.07	7301.09
AFUA_1G02040		extracellular SCP domain protein Pry1, putative	478.956	-0.149493	0.112506	0.169119	0.220268	494.037	440.43	424.205	452.891	567.777	469.637	477.65	505.021
AFUA_1G02050		secretion pathway protein Sls2/Rcy1, putative	1017.84	0.199725	0.082979	0.0141402	0.0223398	1091.69	1164.32	1018.69	1091.57	957.499	990.549	884.298	944.116
AFUA_1G02060		pachytene checkpoint component Pch2, putative	45.4707	0.0707757	0.291205	0.778575	0.819515	47.3014	33.5276	59.0003	46.6097	44.5137	31.4645	57.0168	44.3317
AFUA_1G02070	cyt1 (Scer)	cytochrome C1/Cyt1, putative	7617.94	-3.34374	0.0771788	0	0	1184.79	1594.08	1326.39	1368.42	13453.1	13859.5	14289.7	13867.5
AFUA_1G02080		conserved hypothetical protein	1534.05	0.960805	0.0740049	2.39171e-39	1.52547e-38	1950.62	2077.19	2063.52	2030.44	1002.01	1123.4	987.574	1037.66
AFUA_1G02090		quinone oxidoreductase, putative	1079.48	1.80984	0.0819142	7.7492e-109	1.14951e-107	1742.64	1600.18	1697.57	1680.13	455.13	492.944	488.408	478.827
AFUA_1G02100		conserved hypothetical protein	67.6648	1.08625	0.299543	4.01163e-05	8.31731e-05	79.5864	96.0108	106.798	94.1317	31.7955	32.6299	59.1684	41.1979
AFUA_1G02110		Phe-inhibited DAHP synthase AroG	5339.94	-0.0740796	0.0582239	0.194795	0.25031	5194.14	4840.16	5552.75	5195.68	5464.29	5573.88	5414.44	5484.2
AFUA_1G02120		F-box domain protein	516.224	1.67531	0.113377	3.67681e-50	2.8308e-49	768.835	867.145	728.168	788.049	229.836	264.535	238.825	244.399
AFUA_1G02130		DUF221 domain protein, putative	893.819	0.00134166	0.078443	0.986053	0.989203	858.182	923.532	903.675	895.13	895.725	885.668	896.132	892.508
AFUA_1G02140		glycogen debranching enzyme Gdb1, putative	599.258	0.857836	0.098867	8.95945e-19	3.6626e-18	756.071	795.518	775.219	775.603	440.595	445.165	382.981	422.913
AFUA_1G02150		glycerol 3-phosphate dehydrogenase (GfdA), putative	1808.55	-0.463862	0.0634876	1.72025e-13	5.7773e-13	1565.45	1487.41	1495.92	1516.26	2132.12	2080.15	2090.26	2100.84
AFUA_1G02160		conserved hypothetical protein	243.08	-1.13574	0.156375	4.22034e-14	1.45878e-13	164.429	121.918	159.077	148.475	371.553	340.283	301.221	337.686
AFUA_1G02170		ATP-dependent Clp protease, putative	658.364	0.834031	0.0913787	1.66982e-20	7.19086e-20	860.435	854.953	824.51	846.633	480.567	450.991	478.726	470.095
AFUA_1G02180		Chromo domain protein Chp1p, putative	248.11	-0.0998314	0.153013	0.492079	0.560582	213.232	208.785	291.267	237.761	260.723	285.511	229.143	258.459
AFUA_1G02190	rab11	Ras GTPase Rab11, putative	3310.1	0.20936	0.0576909	0.000253098	0.000489294	3383.93	3624.03	3652.04	3553.33	2983.33	3125.47	3091.82	3066.87
AFUA_1G02200		F-box domain protein	929.598	1.52346	0.0869857	1.5752e-69	1.52789e-68	1367.99	1347.2	1429.45	1381.54	520.538	449.826	462.589	477.651
AFUA_1G02210		60S ribosome biogenesis protein Brx1, putative	1405.27	-3.11602	0.0814315	0	0	286.061	309.368	278.571	291.333	2558.18	2564.94	2434.51	2519.21
AFUA_1G02220		hypothetical protein	2.91703	-0.575775	0.911334	0.237842	0.299125	0.750815	3.04796	0.746839	1.51521	3.63377	9.32282	0	4.31886
AFUA_1G02230		conserved hypothetical protein	8.18307	-0.893103	0.711259	0.0562857	0.0810258	3.00326	7.6199	2.98736	4.53684	12.7182	16.3149	6.45473	11.8293
AFUA_1G02240		conserved hypothetical protein	1.00721	0.745417	1.17523	0.129303	0.172733	1.50163	3.04796	1.49368	2.01442	0	0	0	0
AFUA_1G02250		conserved hypothetical protein	0.374082	0.212916	1.13057	0.556974		0.750815	0	1.49368	0.748165	0	0	0	0
AFUA_1G02255		conserved hypothetical protein	1.08322	-0.0182207	0.99266	0.965439	0.973671	3.00326	0	0	1.00109	0	3.49606	0	1.16535
AFUA_1G02260		conserved hypothetical protein	0.63313	0.37839	1.1237	0.354804	0.4231	0.750815	3.04796	0	1.26626	0	0	0	0
AFUA_1G02270	abp2	ARS binding protein Abp2, putative	574.108	1.18384	0.103652	3.32357e-31	1.80831e-30	821.392	740.655	834.966	799.004	362.469	320.472	364.692	349.211
AFUA_1G02280		conserved hypothetical protein	149.091	0.78884	0.192148	1.10399e-05	2.38783e-05	190.707	166.114	215.837	190.886	92.6612	99.0549	130.17	107.296
AFUA_1G02290		conserved hypothetical protein	13179.8	0.864653	0.0467923	6.56897e-77	6.98135e-76	16490.2	16983.2	17614.2	17029.2	9357.88	9343.79	9289.43	9330.37
AFUA_1G02300		conserved hypothetical protein	1442.06	-7.53044	0.218165	9.70839e-267	4.19071e-265	14.2655	22.8597	11.2026	16.1093	2937	2950.67	2716.37	2868.01
AFUA_1G02310		conserved hypothetical protein	11.5767	0.249536	0.485072	0.480542	0.549915	8.25897	21.3357	11.2026	13.5991	11.8098	9.32282	7.53052	9.55437
AFUA_1G02320		conserved hypothetical protein	9.21736	0.474481	0.589792	0.236267	0.297433	14.2655	16.7638	5.22787	12.0857	9.99288	5.82676	3.22737	6.349
AFUA_1G02330		conserved hypothetical protein	350.794	-0.915376	0.126667	9.12968e-14	3.11669e-13	218.487	256.029	249.444	241.32	454.222	424.188	502.393	460.268
AFUA_1G02340		conserved hypothetical protein	1584.12	-1.31605	0.0733556	5.80943e-73	5.90539e-72	934.765	957.06	831.232	907.686	2299.27	2220	2262.38	2260.55
AFUA_1G02350		MFS transporter, putative	61.2323	-0.620502	0.267034	0.00846558	0.013781	44.2981	47.2434	47.0509	46.1975	69.9501	93.2282	65.6231	76.2671
AFUA_1G02360		C2H2 type zinc finger domain protein	199.086	0.388955	0.165687	0.0130161	0.0206462	187.704	230.121	266.622	228.149	182.597	173.637	153.838	170.024
AFUA_1G02370		fumarylacetoacetate hydrolase family protein	57.2329	0.635211	0.291128	0.0117928	0.0188106	93.8519	57.9113	62.7345	71.4992	39.9715	51.2755	37.6526	42.9665
AFUA_1G02380		conserved hypothetical protein	39.0413	0.949388	0.380381	0.00249465	0.00433695	41.2949	74.6751	45.5572	53.8424	21.8026	32.6299	18.2884	24.2403
AFUA_1G02390		alpha/beta hydrolase, putative	601.051	-0.393087	0.104383	0.000116723	0.000232934	534.581	446.526	563.117	514.741	704.044	719.022	639.018	687.361
AFUA_1G02400		conserved hypothetical protein	559.684	-0.232243	0.0971728	0.014388	0.0227037	514.309	496.818	525.775	512.3	581.404	650.266	589.532	607.067
AFUA_1G02410	rvb2	AAA family ATPase Rvb2/Reptin, putative	2030.22	-0.8778	0.0623157	9.43162e-46	6.73751e-45	1401.77	1420.35	1459.32	1427.15	2693.53	2569.6	2636.76	2633.3
AFUA_1G02420		conserved hypothetical protein	463.371	0.128844	0.119862	0.264518	0.328633	506.8	542.537	410.015	486.451	430.602	483.621	406.648	440.29
AFUA_1G02430		ubiquitin fusion degradation protein Ufd1, putative	1265.78	0.560427	0.084204	1.4448e-11	4.4382e-11	1475.35	1438.64	1621.39	1511.79	1035.63	1107.08	916.572	1019.76
AFUA_1G02440		indole-diterpene biosynthesis protein PaxU, putative	36.7485	-0.60537	0.338859	0.0320561	0.0480683	22.5245	28.9556	30.6204	27.3668	52.6897	51.2755	34.4252	46.1301
AFUA_1G02450		conserved hypothetical protein	162.218	-0.174292	0.163201	0.257853	0.321364	144.157	161.542	149.368	151.689	169.879	193.448	154.914	172.747
AFUA_1G02460		DNA-directed RNA polymerase III, beta subunit, putative	1018.59	-0.894316	0.078849	1.57588e-30	8.44799e-30	675.734	748.275	709.497	711.169	1298.17	1344.82	1335.05	1326.01
AFUA_1G02480		P-type ATPase, putative	73.5323	0.327398	0.2618	0.156748	0.205448	69.8258	91.4388	91.1144	84.1264	89.9359	54.7715	44.1073	62.9383
AFUA_1G02490		conserved hypothetical protein	334.026	0.0818949	0.125763	0.498347	0.565954	298.074	355.088	380.141	344.434	311.596	319.306	339.949	323.617
AFUA_1G02500		origin recognition complex subunit Orc5, putative	399.838	0.0496187	0.117503	0.661848	0.714908	442.981	359.659	415.243	405.961	385.18	362.425	433.543	393.716
AFUA_1G02510		RNA-binding protein, putative	1311.35	1.115	0.0860316	2.23275e-39	1.42608e-38	1605.99	1997.94	1794.65	1799.53	803.972	842.55	822.978	823.167
AFUA_1G02520		hypothetical protein	0.510003	-0.326778	1.12853	0.404317		0	0	0	0	0.908443	0	2.15158	1.02001
AFUA_1G02530		MFS sugar transporter, putative	1220.7	3.86198	0.107114	2.98931e-286	1.4638e-284	2149.58	2337.79	2374.2	2287.19	186.231	124.693	151.686	154.203
AFUA_1G02540		EF hand domain protein	2155.82	0.71189	0.0644734	8.41846e-29	4.35655e-28	2640.62	2735.55	2670.7	2682.29	1653.37	1704.91	1529.77	1629.35
AFUA_1G02550		tubulin alpha-1 subunit	16302.9	-0.687835	0.0506161	1.74318e-42	1.17433e-41	12078.4	13156.5	12179.5	12471.4	19529.7	20263.1	20610	20134.3
AFUA_1G02560		conserved hypothetical protein	260.807	-0.110387	0.128957	0.372574	0.442024	254.526	248.409	247.204	250.046	278.892	280.85	254.962	271.568
AFUA_1G02570	erdS	aspartyl-tRNA synthetase, cytoplasmic	1702.92	0.480003	0.0787908	6.75147e-10	1.9097e-09	1951.37	2156.43	1861.87	1989.89	1367.21	1549.92	1330.75	1415.96
AFUA_1G02580	erdH	lipase, putative	974.903	0.0986493	0.089952	0.259885	0.32363	972.306	1138.41	924.587	1011.77	886.641	989.384	938.088	938.037
AFUA_1G02590		RNA polymerase I specific transcription initiation factor RRN3 superfamily	837.482	-1.84688	0.0897955	1.18567e-94	1.51459e-93	334.113	367.279	388.356	363.25	1301.8	1327.34	1306.01	1311.71
AFUA_1G02600		conserved hypothetical protein	972.478	0.76442	0.0857204	1.41595e-19	5.94033e-19	1206.56	1219.18	1256.18	1227.31	707.677	790.109	655.155	717.647
AFUA_1G02610		rRNA processing protein, putative	851.551	-2.41978	0.0969908	4.38242e-138	8.45658e-137	295.07	271.269	235.254	267.198	1471.68	1431.05	1404.98	1435.9
AFUA_1G02620		conserved hypothetical protein	703.938	-1.34843	0.0942552	2.11639e-47	1.55955e-46	416.703	367.279	396.572	393.518	1002.92	1069.79	970.361	1014.36
AFUA_1G02630		rRNA processing protein Pwp1, putative	1246.51	-3.2286	0.0894884	3.3658e-286	1.63934e-284	259.782	249.933	210.609	240.108	2262.93	2226.99	2268.84	2252.92
AFUA_1G02633			0.151407	-0.086975	1.14996	0.787501		0	0	0	0	0.908443	0	0	0.302814
AFUA_1G02636			1.65873	-0.633554	1.03936	0.201085	0.257339	1.50163	0	0	0.500544	1.81689	2.3307	4.30315	2.81692
AFUA_1G02640		conserved hypothetical protein	307.701	0.449407	0.128626	0.000301113	0.00057835	351.382	359.659	362.964	358.002	291.61	234.236	246.356	257.401
AFUA_1G02650		conserved hypothetical protein	4.29575	-0.289627	0.675718	0.492669	0.560974	2.25245	3.04796	4.48104	3.26048	2.72533	4.66141	8.60631	5.33102
AFUA_1G02660		F-box domain protein	9.82628	1.6923	0.764185	0.00239685	0.00417889	18.7704	15.2398	14.9368	16.3157	4.54222	1.16535	4.30315	3.33691
AFUA_1G02670		ARP2/3 complex 34 kDa subunit , putative	3149.63	0.0247841	0.0592302	0.670212	0.722915	3264.55	2958.05	3300.28	3174.29	3113.24	3128.97	3132.7	3124.97
AFUA_1G02680		small nucleolar ribonucleoprotein complex subunit Dip2, putative	983.033	-2.44844	0.0865458	8.69761e-177	2.3231e-175	300.326	307.844	302.47	303.547	1680.62	1721.23	1585.71	1662.52
AFUA_1G02700		zinc metallopeptidase, putative	210.551	1.51612	0.178207	2.22253e-18	8.96891e-18	333.362	245.361	359.976	312.9	101.746	100.22	122.64	108.202
AFUA_1G02710		conserved hypothetical protein	380.194	0.171505	0.114036	0.119582	0.161189	397.932	388.615	423.458	403.335	331.582	356.598	382.981	357.053
AFUA_1G02720		conserved hypothetical protein	517.712	0.0795291	0.0984215	0.405395	0.475694	506.05	566.921	528.015	533.662	499.644	515.086	490.56	501.763
AFUA_1G02730		mitochondrial phosphate carrier protein (Ptp), putative	121.146	-0.759582	0.196323	3.24604e-05	6.7794e-05	85.593	92.9628	85.1397	87.8985	134.45	161.984	166.747	154.394
AFUA_1G02740		polyketide synthase, putative	0.124473	0.065065	1.1483	0.840036		0	0	0.746839	0.248946	0	0	0	0
AFUA_1G02750		hypothetical protein	0.125136	0.065065	1.1483	0.840036		0.750815	0	0	0.250272	0	0	0	0
AFUA_1G02760		cell cycle inhibitor Nif1, putative	930.393	0.146355	0.0793637	0.059468	0.0852297	931.011	1007.35	1000.76	979.709	892.091	878.676	872.464	881.077
AFUA_1G02770		conserved hypothetical protein	63.1087	0.83831	0.282518	0.00073221	0.00135218	79.5864	82.295	87.3802	83.0872	36.3377	34.9606	58.0926	43.1303
AFUA_1G02780		L-asparaginase	136.475	1.01363	0.211816	2.54821e-07	6.22897e-07	168.933	190.498	195.672	185.034	75.4008	71.0865	117.261	87.9161
AFUA_1G02800		class V chitinase, putative	599.654	0.014961	0.0976879	0.874907	0.901737	662.219	577.589	567.598	602.469	613.199	565.196	612.124	596.84
AFUA_1G02810	yth1	mRNA cleavage and polyadenylation specificity factor complex subunit, putative	300.647	-0.287085	0.121928	0.0148823	0.0234189	274.798	259.077	272.596	268.824	327.04	337.952	332.419	332.47
AFUA_1G02820	pst2	NADH-quinone oxidoreductase Pst2, putative	198.552	0.244418	0.153388	0.0932302	0.128405	219.989	240.789	191.191	217.323	172.604	194.614	172.126	179.781
AFUA_1G02830	npl4	endoplasmic reticulum and nuclear membrane proteinc Npl4, putative	1054.66	0.492712	0.0826227	1.45876e-09	4.05443e-09	1282.39	1176.51	1247.97	1235.62	875.739	802.928	942.391	873.686
AFUA_1G02840		conserved hypothetical protein	581.589	0.28069	0.103536	0.00546117	0.00911497	656.964	690.363	575.066	640.798	486.017	559.369	521.757	522.381
AFUA_1G02850		L-cystine transporter, putative	150.865	0.998441	0.195102	4.72866e-08	1.20843e-07	207.225	167.638	234.507	203.123	114.464	92.0628	89.2904	98.6057
AFUA_1G02860		C2H2 transcription factor, putative	20.6322	0.587129	0.436143	0.0806563	0.112447	21.0228	38.0995	20.9115	26.678	14.5351	16.3149	12.9095	14.5865
AFUA_1G02870		conserved hypothetical protein	567.998	0.666238	0.0973205	2.99443e-12	9.49956e-12	699.009	681.219	718.459	699.563	456.947	410.204	442.149	436.433
AFUA_1G02880		Phosphotransferase enzyme family domain protein	706.91	1.08206	0.0964957	4.05975e-30	2.16109e-29	1015.1	1001.26	873.802	963.387	446.954	442.834	461.513	450.434
AFUA_1G02890		dUTPase (Dut), putaive	1731.16	-0.0700721	0.0658387	0.27727	0.342053	1663.06	1680.95	1717.73	1687.25	1690.61	1785.32	1849.28	1775.07
AFUA_1G02900		pyridoxal kinase, putative	640.088	0.186696	0.0909518	0.0355585	0.0529107	649.455	711.699	689.333	683.496	584.129	601.322	604.593	596.681
AFUA_1G02910		conserved hypothetical protein	1750.53	0.511743	0.0734639	1.85802e-12	5.942e-12	1910.07	2154.91	2125.5	2063.5	1413.54	1370.45	1528.7	1437.56
AFUA_1G02920		conserved hypothetical protein	652.09	0.26657	0.0912909	0.00290977	0.0050222	686.245	734.559	722.94	714.581	611.382	600.156	557.258	589.599
AFUA_1G02930		calmodulin, putative	845.956	0.0528403	0.0864303	0.530721	0.596987	852.926	795.518	932.802	860.415	829.409	864.691	800.387	831.496
AFUA_1G02940		mitotic check point protein (Bub2), putative	357.791	-0.311715	0.114735	0.00515634	0.0086371	303.329	320.036	329.356	317.574	389.722	414.865	389.435	398.008
AFUA_1G02950		RNA binding protein	180.626	-1.25093	0.165129	3.6422e-15	1.31067e-14	110.37	99.0588	105.304	104.911	254.364	243.559	271.099	256.34
AFUA_1G02960		conserved hypothetical protein	22.2864	-2.23308	0.51226	1.45698e-06	3.35869e-06	6.75734	1.52398	10.4557	6.24569	38.1546	33.7952	43.0315	38.3271
AFUA_1G02970		salicylate hydroxylase, putative	225.569	-0.209751	0.159706	0.164872	0.215198	246.267	211.833	165.051	207.717	231.653	230.74	267.871	243.421
AFUA_1G02980		6-phosphogluconolactonase, putative	4864.37	-0.0929657	0.0498378	0.0581271	0.0834919	4629.53	4748.72	4738.69	4705.65	4981	4991.2	5097.09	5023.09
AFUA_1G02985		conserved hypothetical protein	450.878	0.504175	0.12787	4.58734e-05	9.46353e-05	559.358	612.64	428.686	533.561	357.927	364.755	381.905	368.196
AFUA_1G02990		WD repeat-containing protein	1625.84	0.297915	0.0740227	4.64633e-05	9.58088e-05	1762.16	1933.93	1700.55	1798.88	1542.54	1434.55	1381.31	1452.8
AFUA_1G03000		MYND domain protein, putative	217.679	-2.23797	0.160854	1.1461e-44	8.04834e-44	82.5897	74.6751	67.9624	75.0757	352.476	364.755	363.617	360.283
AFUA_1G03010	cwc22	cell cycle control protein (Cwf22), putative	640.096	-0.490328	0.0899718	2.98685e-08	7.74828e-08	515.81	531.869	542.205	529.962	744.015	763.306	743.37	750.23
AFUA_1G03020		dolichol phosphate-mannose biosynthesis regulatory protein Dpm2, putative	777.097	-0.119442	0.118032	0.293905	0.3597	792.11	597.4	833.473	740.994	894.817	685.227	859.555	813.2
AFUA_1G03030		conserved hypothetical protein	1176.09	2.14216	0.0842232	2.47503e-143	4.96532e-142	1892.05	1805.92	2058.29	1918.75	433.328	418.361	448.604	433.431
AFUA_1G03035		HD superfamily hydrolase, putative	401.567	0.326375	0.142759	0.0168997	0.0263927	483.525	518.153	351.761	451.147	361.56	300.661	393.739	351.987
AFUA_1G03040		conserved hypothetical protein	10347.8	1.325	0.0620702	4.31753e-102	5.91339e-101	13763.2	15828.1	14822.5	14804.6	5600.55	5794.13	6278.3	5891
AFUA_1G03050	mph1	DEAD box helicase Mph1, putative	601.791	0.196605	0.0984625	0.0403422	0.0595617	617.921	608.068	705.016	643.669	587.763	546.55	545.425	559.913
AFUA_1G03060	cap2	F-actin capping protein beta subunit	2560.68	0.476017	0.0695268	4.62814e-12	1.45305e-11	3054.32	3198.84	2709.53	2987.56	2186.62	2069.67	2145.12	2133.8
AFUA_1G03070		transcription initiation factor TFIID subunit, putative	966.007	-0.201618	0.0792762	0.00965392	0.0156094	893.47	870.193	923.84	895.835	983.844	1049.98	1074.71	1036.18
AFUA_1G03080	ppe1	ribosomal protein/carboxylic ester hydrolase (Ppe1), putative	426.422	0.536546	0.112027	8.95281e-07	2.10486e-06	536.833	455.67	525.775	506.093	333.399	350.771	356.086	346.752
AFUA_1G03090		mitochondrial integral membrane protein	843.391	-0.0747098	0.0824361	0.352939	0.421362	801.871	822.95	836.46	820.427	819.416	871.683	907.965	866.355
AFUA_1G03100		ATP synthase delta chain, mitochondrial precursor, putative	6435.65	-0.434082	0.0653601	2.05619e-11	6.26975e-11	5091.28	5995.34	5313.76	5466.79	7024.08	7381.34	7808.07	7404.5
AFUA_1G03110		60S ribosomal protein L29, putative	16561.8	-2.10064	0.0666907	2.19119e-218	7.15318e-217	6378.18	5481.76	6864.2	6241.38	26894.5	26431.4	27320.7	26882.2
AFUA_1G03120		conserved hypothetical protein	478.633	0.417735	0.117135	0.000243219	0.000470627	629.183	502.914	516.813	549.637	423.335	367.086	432.467	407.629
AFUA_1G03130		conserved hypothetical protein	471.516	-0.278958	0.100795	0.00461288	0.00778327	430.968	422.143	419.724	424.278	510.545	532.566	513.151	518.754
AFUA_1G03140		glycosyl hydrolase, putative	173.876	1.22002	0.175049	3.29814e-13	1.09354e-12	270.294	242.313	222.558	245.055	107.196	108.378	92.5178	102.697
AFUA_1G03150	erg24	c-14 sterol reductase	396.007	-1.19164	0.115593	6.52906e-26	3.16986e-25	242.513	225.549	247.204	238.422	529.623	552.377	578.774	553.591
AFUA_1G03160		hypothetical protein	2.51002	0.914681	1.07337	0.0924184	0.127402	6.00652	4.57194	2.24052	4.27299	0	1.16535	1.07579	0.747047
AFUA_1G03170		esterase, putative	12.4946	0.128991	0.449651	0.702221	0.752539	15.7671	16.7638	8.21523	13.582	11.8098	11.6535	10.7579	11.4071
AFUA_1G03175			0	0	1.26153			0	0	0	0	0	0	0	0
AFUA_1G03180		DUF636 domain protein	282.294	-0.888845	0.132541	4.0072e-12	1.26289e-11	208.727	198.118	180.735	195.86	377.004	361.259	367.92	368.728
AFUA_1G03190		hypothetical protein	3.2423	-0.0711887	0.737498	0.868543	0.896497	1.50163	3.04796	4.48104	3.01021	1.81689	0	8.60631	3.4744
AFUA_1G03200	mfsC	MFS transporter, putative	118.834	-0.206264	0.194104	0.251583	0.314194	126.888	83.8189	114.266	108.324	138.992	118.866	130.17	129.343
AFUA_1G03210	flbD	MYB family conidiophore development protein FlbD, putative	89.658	2.88575	0.28044	8.40636e-26	4.06612e-25	135.898	192.022	149.368	159.096	18.1689	20.9763	21.5158	20.2203
AFUA_1G03220		hypothetical protein	1.26109	0.280835	0.982984	0.52747	0.59355	1.50163	0	3.7342	1.74528	0	2.3307	0	0.776901
AFUA_1G03230		ABC multidrug transporter, putative	0	0	1.26153			0	0	0	0	0	0	0	0
AFUA_1G03240		hypothetical protein	0.250272	0.125194	1.15211	0.700491		1.50163	0	0	0.500544	0	0	0	0
AFUA_1G03250		short chain dehydrogenase/reductase, putative	0.151407	-0.086975	1.14996	0.787501		0	0	0	0	0.908443	0	0	0.302814
AFUA_1G03260		tartrate MFS transporter, putative	0	0	1.26153			0	0	0	0	0	0	0	0
AFUA_1G03270		hypothetical protein	0.125136	0.065065	1.1483	0.840036		0.750815	0	0	0.250272	0	0	0	0
AFUA_1G03280		MFS alpha-glucoside transporter, putative	3.84051	-1.38296	1.09417	0.0241975	0.0369907	0.750815	1.52398	0.746839	1.00721	9.08443	2.3307	8.60631	6.67382
AFUA_1G03290		Myo-inositol transporter 1	0.638723	-0.0559333	1.06079	0.886439	0.911105	1.50163	0	0	0.500544	0	2.3307	0	0.776901
AFUA_1G03300		carboxylesterase, putative	1.3675	-0.293417	0.971143	0.512868	0.579338	0	0	2.24052	0.746839	3.63377	2.3307	0	1.98816
AFUA_1G03310		hypothetical protein	0.250272	0.125194	1.15211	0.700491		1.50163	0	0	0.500544	0	0	0	0
AFUA_1G03320		hypothetical protein	1.14984	0.536167	1.08327	0.250626	0.313257	3.00326	0	2.98736	1.99687	0.908443	0	0	0.302814
AFUA_1G03352		alpha-1,3-glucanase/mutanase, putative	4963.15	2.75065	0.0595538	0	0	8941.46	8119.77	8870.21	8643.81	1268.19	1295.87	1283.42	1282.49
AFUA_1G03360		conserved hypothetical protein	1300.79	3.12282	0.0920068	1.32044e-253	5.4916e-252	2416.12	2205.2	2386.15	2335.83	300.695	259.874	236.673	265.747
AFUA_1G03370		conserved hypothetical protein	469.232	0.464048	0.106833	8.69591e-06	1.89706e-05	521.066	589.781	532.496	547.781	416.067	374.078	381.905	390.683
AFUA_1G03380		UDP-N-acetylglucosaminyltransferase	1323.35	0.949515	0.073057	2.06481e-39	1.32066e-38	1711.11	1691.62	1836.48	1746.4	914.803	899.652	886.45	900.301
AFUA_1G03390		60S ribosomal protein L12	15869.7	-2.01429	0.0494079	0	0	6092.12	6446.44	6339.92	6292.82	24442.6	25613.3	26283.7	25446.5
AFUA_1G03400	sec23	protein transport protein Sec23, putative	3311.11	0.199155	0.0651909	0.00199775	0.00351944	3252.53	3835.86	3549.73	3546.04	3038.74	3061.38	3128.39	3076.17
AFUA_1G03410		DNA primase large subunit	411.737	-0.402142	0.111885	0.000224716	0.000436027	355.136	384.043	321.888	353.689	457.855	482.456	469.044	469.785
AFUA_1G03420		adenylate kinase 2	623.163	0.23646	0.0935076	0.00975317	0.0157587	705.767	653.788	666.927	675.494	604.115	564.03	544.349	570.831
AFUA_1G03430	lcl3	staphylococcal nuclease domain protein, putative	624.291	0.236065	0.101807	0.0173477	0.0270459	647.954	772.658	617.636	679.416	578.678	550.046	578.774	569.166
AFUA_1G03440		peroxisomal carrier protein, putative	461.115	0.698797	0.113523	2.68148e-10	7.73366e-10	564.613	521.201	631.826	572.547	347.934	374.078	327.04	349.684
AFUA_1G03450		calpain-like protease PalBory	638.07	0.390062	0.099911	6.6945e-05	0.000136132	792.11	649.216	734.143	725.156	568.686	516.251	568.016	550.984
AFUA_1G03460		conserved hypothetical protein	674.75	0.599835	0.097228	3.19376e-10	9.1647e-10	774.091	777.23	896.207	815.843	563.235	512.755	524.985	533.658
AFUA_1G03470		hypothetical protein	0	0	1.26153			0	0	0	0	0	0	0	0
AFUA_1G03480		conserved hypothetical protein	1.3204	-0.339639	0.97957	0.453739	0.52386	0.750815	1.52398	0	0.758265	0	3.49606	2.15158	1.88254
AFUA_1G03490		epimerase/dehydratase family protein, putative	1158.14	0.725152	0.0785095	8.54136e-21	3.69747e-20	1491.87	1423.4	1424.22	1446.5	893	915.967	800.387	869.784
AFUA_1G03500		topoisomerase I	2297.21	-0.489411	0.0665964	1.19145e-13	4.04163e-13	1933.35	1770.87	2007.5	1903.91	2806.18	2595.24	2670.11	2690.51
AFUA_1G03510		ATP synthase gamma chain, mitochondrial precursor, putative	12781.6	-0.495083	0.052729	3.57328e-21	1.55497e-20	10069.2	10526.1	11182.4	10592.6	14704.1	14733.5	15474.1	14970.6
AFUA_1G03520		DnaJ domain protein	12.3324	-0.0284502	0.457126	0.933396	0.946806	15.0163	7.6199	13.4431	12.0264	19.9858	9.32282	8.60631	12.6383
AFUA_1G03530		MFS sugar transporter, putative	1772.13	1.28726	0.0705604	2.34228e-75	2.44369e-74	2485.95	2514.57	2548.22	2516.24	962.042	1015.02	1106.99	1028.02
AFUA_1G03540	dspB	dual specificity phosphatase catalytic domain protein	607.84	0.0881349	0.0927819	0.328765	0.396278	624.678	641.596	616.142	627.472	580.495	625.794	558.334	588.208
AFUA_1G03550	ilv3B	mitochondrial dihydroxy acid dehydratase, putative	499.511	0.0974382	0.106611	0.345244	0.413312	556.354	527.297	468.268	517.307	459.672	518.582	466.892	481.715
AFUA_1G03560	pex2	peroxisome biosynthesis protein (Peroxin-2), putative	551.95	0.409748	0.105329	6.85211e-05	0.000139213	636.692	589.781	669.168	631.88	517.813	475.464	422.785	472.02
AFUA_1G03570	phoA	acid phosphatase PHOa	82.1573	1.0637	0.262379	7.07203e-06	1.55435e-05	90.8487	128.014	120.988	113.284	39.0631	55.9369	58.0926	51.0308
AFUA_1G03580		conserved hypothetical protein	58.1994	-1.14483	0.297869	1.53071e-05	3.27501e-05	40.544	36.5755	26.8862	34.6686	89.0275	72.2518	83.9115	81.7303
AFUA_1G03590		importin 11, putative	650.736	0.0996706	0.0939093	0.274989	0.339758	655.462	676.647	689.333	673.814	588.671	687.558	606.745	627.658
AFUA_1G03600	exg1	exo-beta-1,3-glucanase (Exg1), putative	48.6953	-0.728706	0.30923	0.00596812	0.00990842	45.0489	25.9077	31.3672	34.1079	66.3164	67.5904	55.941	63.2826
AFUA_1G03610		conserved hypothetical protein	16003	-2.16448	0.0445011	0	0	5806.81	5721.02	5959.03	5828.95	26228.6	26065.4	26237.4	26177.1
AFUA_1G03620		vanillin dehydrogenase, putative	356.553	1.09037	0.124572	2.42758e-19	1.01192e-18	448.237	533.393	482.458	488.029	218.935	226.078	230.219	225.077
AFUA_1G03630		GPI anchored serine-threonine rich protein	8131.3	0.390524	0.0655511	1.8266e-09	5.05983e-09	8431.66	10108.6	9187.62	9242.61	6727.02	6931.51	7401.42	7019.99
AFUA_1G03640		conserved hypothetical protein	403.774	-1.80138	0.126764	1.61104e-46	1.16547e-45	210.228	155.446	165.798	177.158	645.903	623.463	621.806	630.391
AFUA_1G03650		conserved hypothetical protein	747.736	-0.842237	0.0936967	5.7716e-20	2.44957e-19	553.351	469.386	566.104	529.614	968.401	997.541	931.633	965.858
AFUA_1G03660		acid phosphatase, putative	2162.2	-1.37947	0.0688118	2.37554e-90	2.9199e-89	1104.45	1266.43	1230.04	1200.31	3028.75	3130.14	3213.38	3124.09
AFUA_1G03670		hypothetical protein	0.761974	-0.507317	1.14632	0.242132	0.303914	0	0	0	0	0	3.49606	1.07579	1.52395
AFUA_1G03680		conserved hypothetical protein	1884.36	0.112957	0.0620187	0.0636452	0.090731	1967.14	1973.56	1939.54	1960.08	1837.78	1824.94	1763.22	1808.65
AFUA_1G03690		4-carboxymuconolactone decarboxylase family protein	184.056	0.97764	0.177384	5.65423e-09	1.52273e-08	241.763	214.881	280.812	245.818	112.647	144.504	109.73	122.294
AFUA_1G03700		conserved hypothetical protein	104.398	-0.613196	0.215972	0.00195656	0.00345154	91.5995	68.5791	78.4181	79.5322	114.464	154.992	118.337	129.264
AFUA_1G03710		C2H2 finger domain protein, putative	1212.95	-0.265472	0.0776799	0.000530995	0.000995534	1125.47	1002.78	1161.33	1096.53	1282.72	1341.32	1364.1	1329.38
AFUA_1G03720		UPF0136 domain protein	3924.68	-0.50269	0.0666164	2.60573e-14	9.09309e-14	3545.35	3220.17	2953	3239.51	4673.03	4527.39	4629.12	4609.85
AFUA_1G03730		MFS transporter, putative	202.12	2.19342	0.170474	1.51915e-38	9.54238e-38	334.864	332.228	330.103	332.398	62.6826	85.0707	67.7747	71.8427
AFUA_1G03740		glutamate carboxypeptidase, putative	1711.75	2.29347	0.0728184	2.18098e-218	7.14545e-217	2778.77	2807.17	2948.52	2844.82	586.854	604.818	544.349	578.674
AFUA_1G03750		conserved hypothetical protein	361.223	-0.0133569	0.121178	0.909023	0.929024	325.854	405.379	351.761	360.998	393.356	354.267	336.722	361.448
AFUA_1G03760		DUF726 domain protein	799.965	-0.162802	0.0924407	0.0707234	0.0999921	788.356	734.559	737.13	753.348	943.873	790.109	805.766	846.582
AFUA_1G03770		hypothetical protein	130.715	-0.90225	0.188474	3.33384e-07	8.06925e-07	93.1011	82.295	90.3675	88.5879	164.428	184.126	169.975	172.843
AFUA_1G03780		C6 finger domain protein, putative	72.2404	-0.802357	0.250751	0.00036479	0.000695231	54.0587	51.8153	46.304	50.726	105.379	90.8975	84.9873	93.7547
AFUA_1G03790		mannosylphosphorylation protein (Mnn4), putative	551.431	-0.186659	0.10948	0.0783844	0.109615	512.056	440.43	584.028	512.172	615.016	595.495	561.562	590.691
AFUA_1G03800	odrA/mdu2	C6 transcription factor, putative	542.307	0.407265	0.0997524	3.06309e-05	6.41332e-05	638.193	595.876	625.851	619.974	470.574	494.109	429.24	464.641
AFUA_1G03810		oligosaccharyl transferase subunit Dad1, putative	755.249	0.208605	0.107541	0.0456366	0.0668475	878.454	690.363	861.106	809.974	638.636	670.077	792.856	700.523
AFUA_1G03820		mRNA splicing factor RNA helicase (Prp16), putative	602.234	-0.200393	0.101573	0.0425446	0.0625801	554.102	537.965	584.028	558.698	724.938	601.322	611.048	645.769
AFUA_1G03830		prefoldin subunit 2, putative	1259.93	-0.291387	0.0746852	7.83905e-05	0.000158451	1072.16	1152.13	1170.3	1131.53	1444.43	1398.42	1322.14	1388.33
AFUA_1G03840		CCAAT-binding factor complex subunit HapC	1379.74	0.0459144	0.0808293	0.560901	0.624076	1508.39	1296.91	1398.83	1401.38	1480.76	1327.34	1266.2	1358.1
AFUA_1G03860		C6 transcription factor (AmdR), putative	213.877	1.02051	0.16301	5.40501e-11	1.61406e-10	292.818	257.553	315.166	288.512	140.809	117.701	159.217	139.242
AFUA_1G03870		Cut9 interacting protein Scn1, putative	166.711	0.546405	0.166557	0.000531752	0.000996337	204.973	175.258	218.077	199.436	128.091	134.015	139.853	133.986
AFUA_1G03880		conserved hypothetical protein	435.854	0.359205	0.113956	0.00119329	0.0021573	442.981	534.917	500.382	492.76	349.751	386.897	400.193	378.947
AFUA_1G03890		alpha/beta hydrolase, putative	1080.61	-0.18078	0.0850016	0.0297756	0.0448926	1052.64	999.731	977.612	1010	1036.53	1257.41	1159.7	1151.22
AFUA_1G03910		Spo7-like protein	704.564	-0.187445	0.0961896	0.0455047	0.0666866	617.921	623.308	726.675	655.968	710.403	755.148	793.932	753.161
AFUA_1G03920		DNA replication licensing factor Mcm3, putative	829.041	-0.334697	0.0849706	6.32511e-05	0.00012888	695.255	734.559	763.27	731.028	923.887	971.904	885.374	927.055
AFUA_1G03930		translation regulator (Cya5), putative	753.974	-1.39022	0.0909865	1.17018e-53	9.4069e-53	400.185	411.475	432.42	414.693	1126.47	1030.17	1123.12	1093.25
AFUA_1G03940		signal recognition particle, putative	1960.75	-0.784568	0.0658649	2.87194e-33	1.62268e-32	1407.78	1373.11	1521.31	1434.07	2508.21	2520.66	2433.43	2487.43
AFUA_1G03950	erg5	cytochrome P450 sterol C-22 desaturase, putaitve	3893.64	-1.4821	0.0534425	3.74905e-170	9.4327e-169	1999.42	2098.52	2057.54	2051.83	5714.11	5733.53	5758.7	5735.45
AFUA_1G03960		Rhodanese domain protein	1488.73	0.551963	0.0684753	3.97069e-16	1.4938e-15	1813.97	1706.86	1796.15	1772.33	1190.06	1182.83	1242.54	1205.14
AFUA_1G03970		mitochondrial translation initiation factor IF-2, putative	2262.11	-1.07084	0.0608787	3.4354e-70	3.37536e-69	1499.38	1402.06	1459.32	1453.59	3042.38	3077.69	3091.82	3070.63
AFUA_1G03992	thtA	conserved hypothetical protein	442.65	-0.114976	0.11328	0.29334	0.35925	433.221	417.571	419.724	423.505	448.771	526.739	409.875	461.795
AFUA_1G04010		TBC domain protein, putative	524.638	-0.351928	0.101263	0.000381946	0.000726862	439.978	473.958	465.281	459.739	624.101	544.219	600.29	589.537
AFUA_1G04020		Yip1 domain family	1155.56	0.360986	0.0793898	4.05806e-06	9.07236e-06	1209.56	1351.77	1349.54	1303.62	1064.7	977.73	980.043	1007.49
AFUA_1G04040	ubiA	ubiquitin UbiA, putative	26968.2	-1.89532	0.0737463	2.6684e-146	5.49859e-145	11784.8	9723	12664.9	11390.9	41723	41583.3	44330	42545.4
AFUA_1G04062		RNA polymerase I specific transcription initiation factor Rrn7, putative	544.49	-0.5646	0.100426	9.5281e-09	2.54418e-08	454.243	391.663	458.559	434.822	662.255	652.597	647.625	654.159
AFUA_1G04070		Eukaryotic translation initiation factor eIF-5A	33339.8	-1.44103	0.0494964	2.9642e-187	8.41057e-186	17653.9	17178.3	18935.4	17922.5	48059.4	48363.3	49848.8	48757.2
AFUA_1G04080		GARP complex subunit (Sac2), putative	1300.68	-0.309124	0.0708136	1.02105e-05	2.2137e-05	1132.98	1193.28	1154.61	1160.29	1415.35	1497.48	1410.36	1441.06
AFUA_1G04090		FAD dependent oxidoreductase, putative	186.193	0.31771	0.167118	0.0438077	0.0643238	228.248	217.929	180.735	208.971	174.421	134.015	181.808	163.415
AFUA_1G04100		conserved hypothetical protein	97.3798	-0.86837	0.259086	0.000179327	0.000351477	56.3112	92.9628	52.2787	67.1842	97.2034	131.685	153.838	127.575
AFUA_1G04110		C2H2 transcription factor, putative	130.03	0.954758	0.213329	1.32026e-06	3.05201e-06	174.94	150.874	194.178	173.331	70.8586	111.874	77.4568	86.7297
AFUA_1G04120		coenzyme A transferase, putative	491.699	1.19224	0.113095	5.61407e-27	2.78199e-26	659.216	673.6	725.181	685.999	281.617	273.858	336.722	297.399
AFUA_1G04130		FG-GAP repeat protein, putative	268.132	1.21841	0.140157	3.58011e-19	1.48419e-18	394.929	373.375	362.217	376.84	157.161	146.834	174.278	159.424
AFUA_1G04140		C6 finger domain protein, putative	55.0561	0.292901	0.29361	0.246711	0.308872	40.544	86.8669	61.2408	62.8839	50.8728	33.7952	57.0168	47.2283
AFUA_1G04150		tartrate dehydrogenase, putative	49.8522	0.80351	0.312027	0.00269527	0.00466702	75.0815	53.3393	67.2155	65.2121	29.0702	30.2992	44.1073	34.4922
AFUA_1G04160		aspartate aminotransferase, putative	29.1437	0.514765	0.370062	0.0859877	0.119241	46.5506	33.5276	27.633	35.9037	20.8942	27.9685	18.2884	22.3837
AFUA_1G04170		fungal specific transcription factor, putative	417.752	0.184669	0.108563	0.0791708	0.110596	445.984	420.619	469.015	445.206	403.349	370.582	396.966	390.299
AFUA_1G04190	pab1	polyadenylate-binding protein	3197.53	-2.20078	0.064056	2.55766e-259	1.07848e-257	1180.28	1202.42	1047.07	1143.26	5209.92	5242.92	5302.56	5251.8
AFUA_1G04210		IQ and HECT domain protein	739.045	0.698968	0.0882712	8.6808e-16	3.23506e-15	900.979	905.245	946.245	917.489	581.404	572.188	528.212	560.601
AFUA_1G04220		hypothetical protein	0.250272	0.125194	1.15211	0.700491		1.50163	0	0	0.500544	0	0	0	0
AFUA_1G04230		50S ribosomal protein YmL27	897.898	-1.33225	0.102113	6.86641e-40	4.44171e-39	577.377	521.201	426.445	508.341	1289.08	1245.76	1327.52	1287.46
AFUA_1G04240		small nucleolar ribonucleoprotein complex subunit Utp14, putatrive	861.415	-2.82196	0.0993884	3.06394e-178	8.25632e-177	231.251	217.929	188.95	212.71	1557.98	1539.43	1432.95	1510.12
AFUA_1G04250		hypothetical protein	226.76	-0.0617655	0.157757	0.679603	0.732004	201.219	208.785	253.925	221.31	277.984	226.078	192.566	232.209
AFUA_1G04260	ENGL1	endo-1,3-beta-glucanase Engl1	384.765	0.186018	0.115423	0.0952743	0.130963	406.191	406.903	419.724	410.939	361.56	320.472	393.739	358.59
AFUA_1G04270	vcxA	calcium ion transporter Vcx1, putative	440.75	0.481223	0.111111	8.90175e-06	1.93918e-05	499.292	528.821	520.547	516.22	367.92	400.881	327.04	365.28
AFUA_1G04280		30S ribosomal protein S7, putative	1823.14	-0.852983	0.0669757	8.33779e-38	5.15901e-37	1267.38	1380.73	1246.47	1298.19	2307.45	2338.86	2397.93	2348.08
AFUA_1G04290		plasma membrane phosphate transporter Pho87, putative	1043.27	-0.234254	0.0803378	0.00304972	0.00524983	1003.09	966.204	901.435	956.909	1090.13	1103.59	1195.2	1129.64
AFUA_1G04300		conserved hypothetical protein	285.234	0.442448	0.132597	0.000541846	0.00101338	349.129	329.18	315.166	331.158	261.632	212.094	244.204	239.31
AFUA_1G04310		hypothetical protein	95.4228	1.04007	0.222302	4.10113e-07	9.86612e-07	129.14	132.586	129.203	130.31	59.9573	57.1023	64.5473	60.5356
AFUA_1G04315		integral membrane protein, putative	903.178	-0.479702	0.0839607	6.70646e-09	1.79866e-08	796.615	696.459	755.801	749.625	1077.41	1082.61	1010.17	1056.73
AFUA_1G04320		40S ribosomal protein S8e	26034.3	-1.83811	0.0606714	2.89177e-202	8.77942e-201	11263	12464.6	10376.6	11368.1	39708.1	41163.7	41229.6	40700.5
AFUA_1G04330		Ser/Thr protein phosphatase family protein	104.389	1.08548	0.254806	2.73227e-06	6.17352e-06	179.445	155.446	98.5828	144.491	63.591	72.2518	57.0168	64.2866
AFUA_1G04340		SH3 and Ded_cyto domain protein, putative	537.703	-0.28706	0.104677	0.00493105	0.00828481	432.47	541.013	479.471	484.318	603.206	596.66	573.395	591.087
AFUA_1G04350		conserved hypothetical protein	36.9169	0.650856	0.389094	0.03709	0.0550457	63.8193	36.5755	41.0762	47.157	11.8098	33.7952	34.4252	26.6767
AFUA_1G04360		Exocyst complex component Sec3, putative	742.687	-0.488016	0.0901541	3.68508e-08	9.5081e-08	637.442	638.548	573.572	616.521	891.183	819.243	896.132	868.852
AFUA_1G04370		ribosome assembly and transport protein Srp40, putative	1549.22	-3.40523	0.0888852	0	0	276.3	222.501	286.039	261.614	2878.86	2965.82	2665.8	2836.83
AFUA_1G04380		F-box domain protein	390.884	0.0263334	0.122963	0.824155	0.858659	349.129	371.851	461.547	394.176	399.715	396.22	366.844	387.593
AFUA_1G04390		cytochrome P450 monooxygenase, putative	267.376	2.34366	0.155523	5.26483e-52	4.1517e-51	431.719	448.05	463.04	447.603	84.4852	104.882	72.0778	87.1483
AFUA_1G04400		37S ribosomal protein Mrp10, mitochondrial	1677.06	-1.18395	0.0701164	5.74569e-65	5.27537e-64	994.08	972.3	1094.12	1020.17	2361.95	2337.7	2302.19	2333.95
AFUA_1G04410		conserved hypothetical protein	536.235	-0.191364	0.103566	0.0571538	0.0821845	491.033	481.578	523.534	498.715	603.206	605.983	512.075	573.755
AFUA_1G04420		conserved hypothetical protein	36.378	2.8479	0.466855	1.01096e-10	2.98085e-10	61.5669	67.0552	66.4687	65.0302	3.63377	2.3307	17.2126	7.7257
AFUA_1G04430		conserved hypothetical protein	1082.86	2.65742	0.0927316	2.02124e-181	5.59559e-180	1853.76	1848.59	1908.17	1870.18	287.068	340.283	259.265	295.539
AFUA_1G04440		proline utilization protein PrnX-like, putative	520.044	1.28174	0.112934	7.48647e-31	4.0395e-30	766.583	783.326	669.168	739.692	297.061	273.858	330.267	300.395
AFUA_1G04450	sidL	GNAT-type acetyltransferase	1055.86	-0.320286	0.0747626	1.45267e-05	3.11389e-05	952.785	932.676	924.587	936.683	1144.64	1172.34	1208.11	1175.03
AFUA_1G04455		hypothetical protein	29.8387	0.369442	0.35999	0.207733	0.265028	33.7867	32.0036	38.8356	34.8753	13.6267	34.9606	25.8189	24.802
AFUA_1G04460		lysyl-tRNA synthetase, putative	1005.15	-2.41464	0.0838713	5.73394e-183	1.59709e-181	310.838	323.084	316.66	316.86	1710.6	1711.9	1657.79	1693.43
AFUA_1G04470	tim10	mitochondrial intermembrane space translocase subunit Tim10, putative	1422.91	-1.18367	0.0825302	1.19493e-47	8.84111e-47	924.254	746.751	914.878	861.961	1930.44	2041.7	1979.45	1983.86
AFUA_1G04480		Sin3 complex subunit (Stb2), putative	570.344	-0.478252	0.101396	1.44987e-06	3.34315e-06	524.069	448.05	447.357	473.159	678.607	639.778	684.201	667.529
AFUA_1G04490		regulator of gluconeogenesis Rmd5, putative	1369.49	0.94418	0.0804728	1.42883e-32	7.98883e-32	1722.37	1726.67	1966.43	1805.16	921.162	991.715	888.601	933.826
AFUA_1G04510		conserved hypothetical protein	201.581	0.112824	0.148365	0.424235	0.494805	190.707	230.121	212.102	210.977	207.125	187.622	181.808	192.185
AFUA_1G04520	csn12	conserved hypothetical protein	882.568	0.167509	0.0851617	0.0442359	0.0649317	893.47	893.053	1016.45	934.324	823.05	822.739	846.646	830.811
AFUA_1G04530		Ribosomal L18ae protein family	16793.6	-2.11673	0.0483773	0	0	6043.31	6301.66	6513.18	6286.05	26775.5	27200.5	27927.5	27301.1
AFUA_1G04540	mcr1	NADH-cytochrome b5 reductase, putative	4750.64	0.199504	0.0542746	0.000212544	0.000413378	4843.51	5276.02	5132.28	5083.94	4320.56	4469.13	4462.37	4417.35
AFUA_1G04550		HMG box protein, putative	4666.08	-0.533756	0.0716539	5.1148e-14	1.7606e-13	4257.12	3483.82	3653.54	3798.16	5643.25	5217.28	5741.48	5534.01
AFUA_1G04560		urease Ure	1558.65	1.42417	0.0762763	1.00733e-78	1.08705e-77	2366.57	2342.36	2114.3	2274.41	858.479	791.274	878.919	842.891
AFUA_1G04570		DNA repair protein, putative	187.624	-0.0567321	0.151542	0.693848	0.745496	181.697	202.689	168.039	184.142	178.963	189.952	204.4	191.105
AFUA_1G04575		conserved hypothetical protein	647.148	0.443358	0.0909966	7.14549e-07	1.68823e-06	743.307	766.562	734.89	748.253	518.721	567.526	551.879	546.042
AFUA_1G04580		nitrogen permease regulator Npr2, putative	611.791	0.58235	0.097432	1.10312e-09	3.0905e-09	675.734	786.374	749.827	737.312	476.024	497.605	485.181	486.27
AFUA_1G04590		transcriptional regulator Ngg1, putative	972.531	-1.19203	0.0854805	3.37312e-45	2.39271e-44	626.931	563.873	574.319	588.374	1301.8	1319.18	1449.09	1356.69
AFUA_1G04600		RING finger domain protein, putative	190.086	1.79617	0.170038	8.39565e-27	4.14683e-26	273.297	295.652	320.394	296.448	87.2106	75.7479	88.2147	83.7244
AFUA_1G04610		conserved hypothetical protein	356.336	0.110113	0.160255	0.467653	0.537587	494.787	341.372	277.077	371.079	369.736	334.456	320.585	341.592
AFUA_1G04620		alcohol dehydrogenase, zinc-containing, putative	8841.93	1.13058	0.0494587	1.23686e-116	1.96602e-115	11989.8	11786.5	12662.7	12146.3	5544.23	5510.95	5557.52	5537.57
AFUA_1G04630		hypothetical protein	176.744	-1.66194	0.170566	3.12308e-23	1.43372e-22	82.5897	74.6751	91.8612	83.042	261.632	265.7	284.008	270.447
AFUA_1G04640		ubiquitin-protein ligase (Hul4), putative	888.43	0.193195	0.0926642	0.0327105	0.0489931	925.005	923.532	999.271	949.269	852.12	906.644	724.006	827.59
AFUA_1G04660		60S ribosomal protein L15	27469.7	-2.21894	0.0515934	0	0	9644.22	9191.13	10251.1	9695.49	44521	44513	46697.8	45243.9
AFUA_1G04670		PSP1 domain protein	1244.47	-0.0610171	0.0786973	0.427378	0.497579	1110.46	1325.86	1222.58	1219.63	1281.81	1234.11	1292.02	1269.31
AFUA_1G04680		NifU-related protein	2917	-1.54295	0.0657447	1.25921e-122	2.08525e-121	1494.12	1578.84	1400.32	1491.1	4547.67	4360.75	4120.27	4342.9
AFUA_1G04690		HIT finger domain protein, putative	603.304	-2.43724	0.112854	3.76963e-104	5.31483e-103	209.478	179.83	169.532	186.28	1102.85	996.376	961.755	1020.33
AFUA_1G04700		Ras guanyl-nucleotide exchange factor RasGEF, putative	1172.58	-0.181219	0.0721876	0.010752	0.0172502	1060.9	1109.46	1123.25	1097.87	1254.56	1246.93	1240.38	1247.29
AFUA_1G04710		PP-loop ATPase superfamily protein, putative	500.637	-0.683927	0.128232	3.58141e-08	9.2485e-08	466.256	355.088	316.66	379.335	633.185	598.991	633.639	621.938
AFUA_1G04720	erg2	C-8 sterol isomerase (Erg-1), putative	1247	-1.47631	0.081502	3.2095e-74	3.30681e-73	602.154	707.127	669.915	659.732	1804.17	1764.34	1934.27	1834.26
AFUA_1G04730	xgeA	endoglucanase, putative	66.3499	0.124536	0.239182	0.562895	0.625836	80.3373	71.6271	57.5066	69.8237	55.415	67.5904	65.6231	62.8762
AFUA_1G04740		hypothetical protein	8.82405	0.311602	0.528774	0.403055	0.473132	11.2622	7.6199	12.6963	10.5261	9.08443	5.82676	6.45473	7.12198
AFUA_1G04750	pcl1	cyclin (Pcl1), putative	344.353	0.575799	0.138346	1.5334e-05	3.28e-05	367.149	385.567	492.167	414.961	291.61	284.346	245.28	273.745
AFUA_1G04760		conserved hypothetical protein	924.439	1.77091	0.0933748	6.74809e-81	7.50447e-80	1404.02	1431.02	1463.06	1432.7	471.482	368.251	408.8	416.178
AFUA_1G04770		conserved hypothetical protein	370.59	0.258685	0.124379	0.0310675	0.0466782	400.185	466.338	354.002	406.842	317.047	344.944	341.025	334.339
AFUA_1G04780	pxa1	peroxisomal ABC transporter (PXA1), putative	833.955	1.92989	0.101198	1.02554e-81	1.1475e-80	1340.96	1458.45	1171.04	1323.48	341.575	363.59	328.115	344.427
AFUA_1G04790	psrA	general stress response phosphoprotein phosphatase Psr1/2, putative	820.247	0.557811	0.0899159	2.83587e-10	8.166e-10	1014.35	995.159	932.802	980.771	711.311	665.416	602.442	659.723
AFUA_1G04800		protein phosphatase PP1 regulatory subunit Sds22, putative	916.714	-0.0469038	0.0811718	0.554119	0.618798	842.415	938.772	925.334	902.174	941.147	953.258	899.359	931.255
AFUA_1G04810		conserved hypothetical protein	422.124	0.205076	0.124816	0.0878081	0.121525	527.823	435.859	396.572	453.418	367.92	376.409	428.164	390.831
AFUA_1G04820		D-xylose reductase (Xyl1), putative	12114.9	0.678336	0.0670788	1.86883e-24	8.80111e-24	15297.9	13202.2	16307.2	14935.8	9129.86	9144.52	9607.87	9294.08
AFUA_1G04830	abaA	transcription factor AbaA	104.527	-1.04271	0.216978	2.16713e-07	5.3289e-07	63.8193	68.5791	67.2155	66.538	138.083	127.023	162.444	142.517
AFUA_1G04840	mrd1	pre-rRNA processing protein Mrd1, putative	1725.52	-2.45285	0.0756049	1.31316e-231	4.76506e-230	566.866	521.201	504.116	530.728	3068.72	2886.58	2805.66	2920.32
AFUA_1G04850		dynein light chain type 1, putative	1805.59	-0.211925	0.0739246	0.00363299	0.00620347	1653.3	1726.67	1635.58	1671.85	2059.44	2012.56	1746	1939.34
AFUA_1G04860		rhodopsin family protein	893.222	-0.208419	0.0935623	0.0225786	0.0346614	816.887	725.415	930.562	824.288	989.295	973.069	924.102	962.155
AFUA_1G04870		urea transporter (Dur3), putative	33.2309	0.0979375	0.31964	0.716434	0.764801	36.79	24.3837	42.5698	34.5812	39.9715	24.4724	31.1979	31.8806
AFUA_1G04873			0	0	1.26153			0	0	0	0	0	0	0	0
AFUA_1G04876			0	0	1.26153			0	0	0	0	0	0	0	0
AFUA_1G04880		conserved hypothetical protein	885.53	-0.0324411	0.0926429	0.719221	0.767326	804.874	847.333	970.891	874.366	910.26	957.919	821.902	896.694
AFUA_1G04890		translocon protein Sec61beta, putative	2096.01	0.0714655	0.0897832	0.413706	0.484007	1866.53	2505.42	2088.16	2153.37	1898.65	2018.39	2198.91	2038.65
AFUA_1G04895			1.06042	0.236551	0.983941	0.589647	0.650419	0.750815	3.04796	0.746839	1.51521	1.81689	0	0	0.605629
AFUA_1G04900		proliferating cell nuclear antigen (PCNA)	3769	-0.476172	0.055286	4.36643e-18	1.74811e-17	3131.65	3028.15	3274.14	3144.65	4305.11	4433	4441.93	4393.35
AFUA_1G04910		conserved hypothetical protein	534.353	0.620423	0.106471	2.49029e-09	6.84004e-09	656.964	580.637	709.497	649.032	410.616	442.834	405.572	419.674
AFUA_1G04920	sha1	calmodulin-binding protein Sha1, putative	371.272	-0.246909	0.112341	0.0234683	0.0359665	335.615	336.8	342.052	338.156	406.983	383.401	422.785	404.389
AFUA_1G04930		conserved hypothetical protein	1672.02	-0.798099	0.0690737	1.87707e-31	1.02866e-30	1148.75	1228.33	1275.6	1217.56	2184.81	2101.13	2093.48	2126.47
AFUA_1G04940	sar1	small monomeric GTPase SarA, putative	4759.64	-0.288912	0.0591026	8.42676e-07	1.98272e-06	4134.74	4393.64	4313.74	4280.71	5225.37	4917.79	5572.58	5238.58
AFUA_1G04950	glcA	serine/threonine protein phosphatase PP1, putative	1690.27	-0.576022	0.0722932	8.0069e-16	2.98881e-15	1362.73	1239	1447.37	1349.7	2027.65	2092.97	1971.92	2030.85
AFUA_1G04960		Leucine Rich Repeat domain protein	1568.55	-0.381819	0.0669579	8.54751e-09	2.28502e-08	1318.43	1363.96	1395.84	1359.41	1754.2	1745.7	1833.14	1777.68
AFUA_1G04970		Patatin-like serine hydrolase, putative	891.15	-0.0494069	0.0842193	0.547745	0.612958	872.448	891.529	861.852	875.276	839.402	897.321	984.346	907.023
AFUA_1G04980		RNA polymerase III transcription factor TFIIIC subunit (Tfc4), putative	459.639	-0.470484	0.113959	2.23338e-05	4.72072e-05	352.132	384.043	410.762	382.312	479.658	581.511	549.728	536.966
AFUA_1G04990	vts1	SAM domain protein	2234.36	-0.744096	0.0678583	1.77847e-28	9.12582e-28	1536.92	1711.43	1750.59	1666.31	2707.16	2834.14	2865.9	2802.4
AFUA_1G05000		conserved hypothetical protein	571.893	-0.315206	0.110393	0.00335726	0.00575797	573.623	438.906	504.116	505.549	690.417	588.503	635.791	638.237
AFUA_1G05010	mfs56	MFS multidrug transporter, putative	94.1151	0.75256	0.232484	0.000365399	0.000696245	117.127	115.823	129.203	120.718	83.5768	50.1101	68.8505	67.5125
AFUA_1G05020		sulfate transporter, putative	2873.92	-0.13201	0.0576873	0.0202242	0.0312472	2654.88	2746.21	2821.56	2740.89	3084.17	2946.01	2990.69	3006.96
AFUA_1G05040		protein mitochondrial targeting protein (Mas1), putative	7278.55	0.357071	0.0510798	2.06614e-12	6.59139e-12	8313.03	8369.7	7866.46	8183.06	6298.24	6585.4	6238.5	6374.05
AFUA_1G05050		cytosine deaminase, putative	926.105	1.77184	0.0979592	8.19256e-74	8.38403e-73	1461.09	1476.74	1363.73	1433.85	356.11	428.85	470.12	418.36
AFUA_1G05060		uroporphyrinogen decarboxylase	2310.29	-0.29537	0.0666862	7.75118e-06	1.69951e-05	2172.86	1994.89	2039.62	2069.12	2403.74	2543.96	2706.68	2551.46
AFUA_1G05070	trm82	tRNA methyltransferase, putative	895.41	-1.11992	0.0877633	2.93616e-38	1.83419e-37	572.121	588.257	528.015	562.798	1215.5	1311.02	1157.55	1228.02
AFUA_1G05080		60S ribosomal protein P0	27017.6	-2.27943	0.0487007	0	0	8789.05	9236.85	9627.5	9217.8	43950.5	44960.5	45541.4	44817.4
AFUA_1G05100		GARP complex subunit Vps53, putative	868.089	0.281588	0.0845704	0.000715921	0.00132398	931.762	996.683	936.536	954.994	729.48	830.896	783.174	781.183
AFUA_1G05110		mRNA export factor mex67	957.401	-0.631353	0.0811971	3.25484e-15	1.17453e-14	735.048	765.038	745.345	748.477	1156.45	1238.77	1103.76	1166.33
AFUA_1G05115			0.302814	-0.146256	1.15557	0.653001		0	0	0	0	1.81689	0	0	0.605629
AFUA_1G05120		COPII-coated vesicle membrane protein Erv46, putative	1203.87	0.711705	0.076553	5.04661e-21	2.19192e-20	1441.57	1470.64	1581.06	1497.76	873.014	911.305	945.618	909.979
AFUA_1G05130		PH domain protein	1449.64	0.833681	0.0714056	4.05119e-32	2.24715e-31	1792.2	1825.73	1963.44	1860.46	1040.17	1022.01	1054.27	1038.82
AFUA_1G05140		conserved hypothetical protein	12.9524	1.60125	0.698532	0.00213313	0.0037449	21.0228	18.2878	23.152	20.8209	0.908443	4.66141	9.6821	5.08398
AFUA_1G05150		C2H2 transcription factor (TFIIIA), putative	481.435	-1.93087	0.110987	1.97941e-68	1.88385e-67	210.979	188.974	194.178	198.044	726.755	787.778	779.947	764.826
AFUA_1G05160		DNA-directed RNA polymerase I, II, and III subunit Rpb6	1533.64	-1.45528	0.0791765	2.36251e-76	2.4876e-75	877.703	838.189	738.624	818.172	2305.63	2306.23	2135.44	2249.1
AFUA_1G05170		MFS monocarboxylate transporter, putative	826.125	2.38424	0.0990969	1.34794e-128	2.35644e-127	1344.71	1322.82	1493.68	1387.07	247.097	291.338	257.113	265.183
AFUA_1G05180		N-acetyltransferase (Nat5), putative	392.718	-1.17386	0.117718	2.09052e-24	9.82478e-24	232.002	266.697	224.052	240.917	545.974	531.401	556.183	544.519
AFUA_1G05190		conserved hypothetical protein	1810.17	0.00671587	0.0724154	0.9246	0.940817	1880.79	1876.02	1690.1	1815.64	1760.56	1709.57	1943.95	1804.69
AFUA_1G05200	tif32	eukaryotic translation initiation factor 3 subunit EifCa, putative	2727.88	-1.73259	0.0664334	1.23326e-150	2.66807e-149	1225.33	1371.58	1195.69	1264.2	4217.9	4032.12	4324.67	4191.56
AFUA_1G05210	gpgA	G-protein complex gamma subunit GpgA	1075.11	-1.05221	0.0809189	1.43541e-39	9.21983e-39	696.757	669.028	719.953	695.246	1379.02	1435.71	1550.21	1454.98
AFUA_1G05220		selenoprotein domain protein	1032.32	0.242601	0.0874666	0.00471456	0.00794453	1208.06	996.683	1153.87	1119.54	1003.83	901.983	929.481	945.098
AFUA_1G05230	pdeB	high affinity cAMP phosphodiesterase, putative	396.872	-0.51595	0.129188	3.61467e-05	7.51997e-05	352.883	251.457	359.23	321.19	489.651	470.802	457.21	472.554
AFUA_1G05240		PHD finger and BAH domain protein (Snt2), putative	799.984	-0.822801	0.0864079	4.17444e-22	1.85467e-21	543.59	598.924	584.775	575.763	985.661	1048.82	1038.14	1024.2
AFUA_1G05260		DNA-directed DNA polymerase theta, putative	260.925	-0.516353	0.14474	0.000199002	0.000388451	235.005	188.974	210.609	211.529	352.476	276.188	302.297	310.32
AFUA_1G05270		conserved hypothetical protein	92.1704	1.5642	0.234851	3.38516e-12	1.07093e-11	137.399	147.826	132.191	139.139	45.4222	39.622	50.5621	45.2021
AFUA_1G05280		Golgi complex component (Vps8), putative	1020.79	-0.00772824	0.0840602	0.92502	0.94114	985.07	1078.98	991.802	1018.62	922.979	1088.44	1057.5	1022.97
AFUA_1G05290	eng3	endo-1,3(4)-beta-glucanase, putative	88.369	2.29801	0.26281	4.30444e-19	1.77881e-18	140.402	178.306	125.469	148.059	25.4364	32.6299	27.9705	28.6789
AFUA_1G05300		capsular associated protein, putative	707.64	-0.0512559	0.100438	0.599286	0.659135	757.573	662.932	660.206	693.57	741.29	791.274	632.564	721.709
AFUA_1G05310		nucleolar ATPase Kre33, putative	1422.8	-3.04515	0.0857342	2.30528e-277	1.07674e-275	272.546	342.896	312.179	309.207	2443.71	2597.57	2567.91	2536.4
AFUA_1G05320		disulfide isomerase, putative	1571.14	1.01077	0.0840024	3.2608e-34	1.87378e-33	2128.56	2289.02	1901.45	2106.34	1065.6	1096.6	945.618	1035.94
AFUA_1G05330		F-box domain protein	295.465	0.157827	0.128501	0.200755	0.257006	291.316	323.084	325.622	313.341	302.512	250.551	279.705	277.589
AFUA_1G05340		40S ribosomal protein S19	13532	-2.10139	0.0480393	0	0	4969.65	5109.91	5247.29	5108.95	21457.4	21824.7	22583	21955
AFUA_1G05350		conserved hypothetical protein	144.319	1.94127	0.200373	6.92878e-23	3.14436e-22	244.015	243.837	203.887	230.58	67.2248	47.7794	59.1684	58.0575
AFUA_1G05360		CAIB/BAIF family enzyme	191.667	1.77865	0.165659	1.28612e-27	6.46823e-27	286.812	297.176	309.191	297.726	80.8515	92.0628	83.9115	85.6086
AFUA_1G05370		conserved hypothetical protein	360.359	1.79412	0.123689	2.29071e-48	1.71718e-47	579.63	545.585	556.395	560.537	166.245	156.157	158.141	160.181
AFUA_1G05380		conserved hypothetical protein	266.284	-0.509789	0.130114	5.02489e-05	0.000103381	208.727	225.549	219.571	217.949	310.688	315.81	317.358	314.619
AFUA_1G05390		mitochondrial ADP,ATP carrier protein (Ant), putative	44131.5	-1.45814	0.047146	6.36324e-211	2.00541e-209	22589.8	23780.2	24214.8	23528.2	62683.5	65481.1	66039.4	64734.7
AFUA_1G05400		hypothetical protein	3.63008	-0.303218	0.784226	0.497667	0.565463	5.25571	1.52398	0.746839	2.50884	0	3.49606	10.7579	4.75131
AFUA_1G05410		ribosome biogenesis protein Kri1	986.075	-2.70248	0.105329	5.085e-146	1.04311e-144	307.834	249.933	222.558	260.108	1777.82	1759.68	1598.62	1712.04
AFUA_1G05420		transcription factor SipA3, putative	741.396	-0.177943	0.0877319	0.0379617	0.056257	705.767	675.123	699.788	693.559	793.071	835.557	739.067	789.232
AFUA_1G05430		conserved hypothetical protein	158.864	-0.427448	0.182118	0.0121581	0.0193629	129.14	163.066	110.532	134.246	171.696	210.929	167.823	183.483
AFUA_1G05440		UDP-Glc/Gal endoplasmic reticulum nucleotide sugar transporter	432.729	0.592092	0.112394	6.51189e-08	1.64842e-07	518.063	483.102	566.104	522.423	357.927	320.472	350.707	343.035
AFUA_1G05450	par1	peptidyl-prolyl cis-trans isomerase	948.881	0.0597958	0.0982582	0.531129	0.597268	1143.49	876.289	884.258	968.013	924.795	925.29	939.163	929.749
AFUA_1G05460		conserved hypothetical protein	147.113	0.790441	0.183033	4.27435e-06	9.54888e-06	192.96	184.402	188.203	188.522	90.8443	102.551	123.716	105.704
AFUA_1G05470		3-oxo-5-alpha-steroid 4-dehydrogenase, putative	284.258	0.883823	0.148516	5.45646e-10	1.54917e-09	334.864	359.659	418.977	371.167	171.696	192.283	228.067	197.349
AFUA_1G05490		histone deacetylase complex subunit (Hos4), putative	2155.2	0.371337	0.0632258	3.14723e-09	8.60034e-09	2518.24	2433.8	2350.3	2434.11	1847.77	1955.46	1825.61	1876.28
AFUA_1G05500		40S ribosomal protein S12	25752.2	-1.73228	0.168554	1.57504e-25	7.57017e-25	11136.8	14360.5	9793.3	11763.5	38367.2	39979.7	40875.7	39740.9
AFUA_1G05510		conserved hypothetical protein	560.784	-0.202043	0.0981028	0.034546	0.0515304	495.538	507.486	556.395	519.806	625.009	603.652	576.623	601.761
AFUA_1G05520		mandelate racemase/muconate lactonizing enzyme family protein	419.568	0.656927	0.112128	1.8738e-09	5.18427e-09	510.555	544.061	494.408	516.341	301.603	347.275	319.509	322.796
AFUA_1G05530		uridine nucleosidase Urh1, putative	335.965	1.241	0.133506	1.47248e-21	6.46954e-21	424.211	472.434	525.775	474.14	204.4	203.937	185.036	197.791
AFUA_1G05540		PXA domain protein	266.242	0.538731	0.134013	3.07779e-05	6.44129e-05	292.067	324.608	336.824	317.833	212.576	209.763	221.612	214.651
AFUA_1G05550		conserved hypothetical protein	542.48	1.40539	0.112406	8.12451e-37	4.89082e-36	792.861	803.138	775.219	790.406	327.948	245.889	309.827	294.555
AFUA_1G05560		GTP binding protein, putative	1209.68	-0.818184	0.0855086	2.71508e-22	1.21518e-21	875.451	778.754	951.473	868.559	1654.28	1524.28	1473.83	1550.8
AFUA_1G05570		cysteine dioxygenase Cdo1, putative	199.322	0.135373	0.146609	0.332165	0.399757	219.989	192.022	215.09	209.033	192.59	178.299	197.945	189.611
AFUA_1G05580		glycogenin	1407.43	2.38818	0.0772125	9.66582e-211	3.03573e-209	2256.2	2391.13	2447.39	2364.91	446.046	449.826	453.983	449.951
AFUA_1G05590		alpha/beta hydrolase, putative	712.338	1.63229	0.102311	4.46728e-58	3.80617e-57	998.585	1101.84	1136.69	1079.04	331.582	316.976	388.36	345.639
AFUA_1G05595		capsule-associated protein CAP1, putative	427.927	0.0398988	0.111508	0.711607	0.760629	409.945	445.002	447.357	434.101	373.37	448.661	443.225	421.752
AFUA_1G05600		hypothetical protein	2.8022	0.256177	0.805281	0.566755	0.629359	7.50815	1.52398	1.49368	3.5086	0.908443	0	5.37894	2.0958
AFUA_1G05603			0.179298	-0.086975	1.14996	0.787501		0	0	0	0	0	0	1.07579	0.358596
AFUA_1G05606			0.124473	0.065065	1.1483	0.840036		0	0	0.746839	0.248946	0	0	0	0
AFUA_1G05610		protein phosphotase 2a 65kd regulatory sububit	3557.17	0.0159603	0.0598329	0.786055	0.825575	3356.15	3634.69	3743.9	3578.25	3488.42	3447.11	3672.74	3536.09
AFUA_1G05620		phenylalanyl-tRNA synthetase, beta subunit	4235.52	-0.0140715	0.0650438	0.825559	0.859729	4010.11	3985.21	4641.61	4212.31	4367.8	4102.04	4306.38	4258.74
AFUA_1G05630		40S ribosomal protein S3, putative	22016.6	-2.01779	0.0580207	1.30141e-265	5.59116e-264	8237.95	9268.85	8626.74	8711.18	33587	34772.9	37606.3	35322.1
AFUA_1G05640		protein phosphatase	1254.13	0.0447342	0.0766855	0.550818	0.615791	1176.53	1299.96	1347.3	1274.59	1200.96	1286.55	1213.49	1233.67
AFUA_1G05650		respiratory complex assembly protein Rmp1, putative	580.927	-0.972535	0.101801	1.92559e-22	8.65231e-22	384.418	373.375	407.774	388.522	710.403	786.613	822.978	773.331
AFUA_1G05655		conserved hypothetical protein	769.229	0.614437	0.0941743	3.07162e-11	9.27905e-11	989.575	918.96	893.966	934.167	656.805	610.645	545.425	604.291
AFUA_1G05660		conserved hypothetical protein	350.539	-0.0578804	0.124065	0.628012	0.684284	328.857	376.423	327.862	344.381	406.983	327.464	335.646	356.698
AFUA_1G05670		conserved hypothetical protein	32.998	0.55541	0.374799	0.0666958	0.0947389	34.5375	48.7674	41.0762	41.4604	20.8942	13.9842	38.7284	24.5356
AFUA_1G05680		hypothetical protein	175.499	0.419343	0.156613	0.00487852	0.00820564	202.72	213.357	192.685	202.921	145.351	151.496	147.383	148.077
AFUA_1G05690		conserved hypothetical protein	325.573	0.101602	0.125116	0.398416	0.468438	366.398	339.848	306.951	337.732	287.977	312.314	339.949	313.413
AFUA_1G05700		splicing factor 3B subunit 10 (SF3b10), putative	352.541	-0.706663	0.127974	1.17074e-08	3.10877e-08	304.08	257.553	232.267	264.633	432.419	452.157	436.77	440.449
AFUA_1G05710		tRNA-specific adenosine deaminase, putative	217.883	-0.110088	0.141267	0.414424	0.4846	224.494	204.213	197.166	208.624	226.202	240.063	215.158	227.141
AFUA_1G05720	erg24B	c-14 sterol reductase	747.339	-0.851415	0.0876715	6.04493e-23	2.75011e-22	513.558	518.153	557.142	529.618	970.218	984.723	940.239	965.06
AFUA_1G05730		vacuolar sorting receptor (Mrl1), putative	907.64	0.863712	0.0835724	1.0543e-25	5.08878e-25	1157.01	1174.99	1190.46	1174.15	600.481	639.778	683.126	641.128
AFUA_1G05735			0.606586	-0.228708	1.06822	0.573882		0	0	0.746839	0.248946	1.81689	0	1.07579	0.964225
AFUA_1G05740		C6 transcription factor, putative	286.565	-0.514766	0.131177	4.8455e-05	9.98254e-05	240.261	204.213	252.432	232.302	331.582	353.102	337.798	340.827
AFUA_1G05745		hypothetical protein	382.286	-1.13008	0.124312	1.07578e-20	4.64809e-20	208.727	259.077	248.697	238.834	542.341	489.448	545.425	525.738
AFUA_1G05750		conserved hypothetical protein	123.737	0.0241244	0.182344	0.887535	0.911973	117.127	114.299	141.899	124.442	110.83	127.023	131.246	123.033
AFUA_1G05760		arsenite efflux transporter ArsB, puative	18.0619	-0.356679	0.420699	0.272811	0.337421	12.7639	16.7638	14.9368	14.8215	26.3449	12.8189	24.7431	21.3023
AFUA_1G05770	exg12	beta-glucosidase, putative	96.6481	1.40669	0.230253	1.06461e-10	3.138e-10	153.166	121.918	149.368	141.484	53.5982	51.2755	50.5621	51.8119
AFUA_1G05780		conserved hypothetical protein	60.2012	0.643032	0.265966	0.00622348	0.0103061	70.5767	82.295	73.9371	75.6029	49.0559	46.6141	38.7284	44.7995
AFUA_1G05790		GPI anchored serine-rich protein	32364.6	0.313238	0.0607312	2.00572e-07	4.94667e-07	32760.3	38515.6	36454	35910	27417.7	28844.8	30195.2	28819.3
AFUA_1G05800	mkk2	MAP kinase kinase (Mkk2), putative	2008.09	0.146503	0.0739633	0.0433683	0.0637198	2027.95	2324.07	1994.81	2115.61	1961.33	1957.79	1782.58	1900.57
AFUA_1G05810		protein transport protein Sec39, putative	802.839	0.461501	0.0892032	1.43843e-07	3.57762e-07	929.51	870.193	994.79	931.497	655.896	719.022	647.625	674.181
AFUA_1G05820		conserved hypothetical protein	2382.95	-0.677124	0.06304	2.51755e-27	1.25231e-26	1877.79	1847.06	1763.29	1829.38	2863.41	2858.61	3087.51	2936.51
AFUA_1G05830		TBP associated factor (Mot1), putative	1834.72	-0.608023	0.0757954	4.78671e-16	1.79561e-15	1398.02	1449.31	1497.41	1448.25	2230.23	2421.6	2011.72	2221.18
AFUA_1G05840		conserved hypothetical protein	1317.73	-0.697148	0.0798646	9.3307e-19	3.80753e-18	897.975	1042.4	1066.49	1002.29	1617.94	1671.11	1610.46	1633.17
AFUA_1G05850		erythromycin esterase, putative	25.6869	-0.727796	0.427363	0.0296271	0.0446835	15.7671	10.6679	24.6457	17.0269	29.9786	26.8031	46.2589	34.3469
AFUA_1G05860		conserved hypothetical protein	13.7389	-0.937259	0.579901	0.024808	0.0378605	7.50815	10.6679	5.97471	8.05024	28.1617	13.9842	16.1368	19.4276
AFUA_1G05870		inositol phospholipid biosynthesis protein Scs3, putative	502.254	-0.620176	0.107257	3.25904e-09	8.89521e-09	387.421	403.855	389.103	393.46	582.312	569.857	680.974	611.048
AFUA_1G05880		hypothetical protein	0.124473	0.065065	1.1483	0.840036		0	0	0.746839	0.248946	0	0	0	0
AFUA_1G05890		hypothetical protein	0	0	1.26153			0	0	0	0	0	0	0	0
AFUA_1G05900		DnaJ and TPR domain protein	1944.13	-0.476071	0.0636538	4.58272e-14	1.58104e-13	1610.5	1673.33	1588.53	1624.12	2302.9	2313.22	2176.32	2264.15
AFUA_1G05910		conserved hypothetical protein	218.802	0.867917	0.161756	1.74081e-08	4.57982e-08	325.854	288.032	242.723	285.536	162.611	152.661	140.928	152.067
AFUA_1G05920		conserved hypothetical protein	1209.8	0.0424036	0.0899418	0.628557	0.684715	1395.77	1219.18	1070.22	1228.39	1215.5	1203.81	1154.32	1191.21
AFUA_1G05930		serine/threonine protein kinase, putative	1652.24	0.309795	0.0834959	0.000165324	0.000324939	1954.37	1956.79	1592.26	1834.48	1427.16	1438.04	1544.83	1470.01
AFUA_1G05940	nut2	RNA polymerase II mediator complex protein Nut2, putative	291.752	-0.779419	0.157105	1.97103e-07	4.86375e-07	259.031	158.494	210.609	209.378	395.173	391.558	335.646	374.126
AFUA_1G05950		integral membrane protein	268.354	-0.0444935	0.139887	0.739492	0.785148	224.494	260.601	306.204	263.766	271.625	261.039	286.16	272.941
AFUA_1G05960		Peptidase family M28 family	663.294	1.08254	0.110548	1.42232e-23	6.56588e-23	948.28	986.016	779.7	904.665	385.18	455.653	424.936	421.923
AFUA_1G05970		ubiquitin ligase complex F-box protein GRR1, putative	973.533	0.692849	0.0850996	1.43315e-16	5.45017e-16	1135.98	1171.94	1310.7	1206.21	759.459	714.361	748.749	740.856
AFUA_1G05980		AMP-binding domain protein, putative	85.4713	3.08986	0.286955	3.92601e-28	2.00438e-27	158.422	152.398	150.862	153.894	17.2604	20.9763	12.9095	17.0487
AFUA_1G05990		ribosomal protein L16a	26530.6	-2.19981	0.0470287	0	0	9466.28	9223.13	9723.1	9470.84	42203.6	43576	44991.6	43590.4
AFUA_1G06000		Ser/Thr protein phosphatase family protein	128.786	0.278632	0.193795	0.120872	0.162832	155.419	106.679	163.558	141.885	111.739	108.378	126.943	115.686
AFUA_1G06020		DnaJ domain protein	2881.57	-0.803438	0.0590861	1.08547e-42	7.35053e-42	2055.73	2157.96	2073.23	2095.64	3574.72	3828.18	3599.59	3667.5
AFUA_1G06030		AP-1 adaptor complex subunit gamma, putative	1830.92	0.0739016	0.0674791	0.263369	0.327522	1812.47	1991.84	1838.72	1881.01	1704.24	1791.15	1847.13	1780.84
AFUA_1G06040		sterol o-acyltransferase (APE2), putaitve	347.707	0.622211	0.122512	1.66176e-07	4.11845e-07	454.243	385.567	430.179	423.33	267.082	258.708	290.463	272.084
AFUA_1G06050		nucleotide-sugar transporter, putative	852.682	0.488903	0.0842415	3.8606e-09	1.04994e-08	963.296	976.872	1055.28	998.484	732.205	680.566	707.869	706.88
AFUA_1G06060		conserved hypothetical protein	1270.54	-0.294022	0.0739335	5.71269e-05	0.000116793	1066.16	1171.94	1182.25	1140.12	1401.73	1369.29	1431.87	1400.96
AFUA_1G06071		LMBR1 domain protein	951.687	-0.422322	0.0809131	1.20939e-07	3.02034e-07	823.645	781.802	823.017	809.488	1039.26	1083.78	1158.62	1093.89
AFUA_1G06080		BAG domain protein	1021.09	-0.514242	0.0841009	5.47129e-10	1.5529e-09	887.464	851.905	775.966	838.445	1283.63	1156.03	1171.53	1203.73
AFUA_1G06090		conserved hypothetical protein	1108.79	-0.0551129	0.0760641	0.458635	0.528498	1027.12	1147.56	1089.64	1088.1	1092.86	1145.54	1150.02	1129.47
AFUA_1G06100		glutaredoxin Grx1, putative	715.817	-0.37857	0.0879963	1.2246e-05	2.64116e-05	591.643	641.596	630.332	621.19	839.402	780.786	811.145	810.444
AFUA_1G06110		conserved hypothetical protein	1856	-0.429846	0.0903525	1.30125e-06	3.01112e-06	1700.6	1712.95	1318.17	1577.24	2178.45	1989.26	2236.56	2134.76
AFUA_1G06120		RING finger protein	0	0	1.26153			0	0	0	0	0	0	0	0
AFUA_1G06130		alpha-L-rhamnosidase B, putative	10.6859	0.369885	0.535699	0.326042	0.393219	18.7704	4.57194	15.6836	13.0087	12.7182	6.99211	5.37894	8.36309
AFUA_1G06140		extracellular exo-polygalacturonase, putative	14.2529	1.15824	0.586828	0.00769047	0.0126025	21.7736	18.2878	23.152	21.0711	5.45066	9.32282	7.53052	7.43467
AFUA_1G06150		L-serine dehydratase, putative	272.059	1.11122	0.146857	4.39323e-15	1.5772e-14	373.906	382.519	368.192	374.872	202.583	149.165	155.989	169.246
AFUA_1G06160		conserved predicted protein	141.21	-0.292524	0.174322	0.0737593	0.103737	113.373	129.538	133.684	125.532	144.443	157.323	168.899	156.888
AFUA_1G06170		proteasome regulatory particle subunit Rpt5, putative	5513.57	-0.0358174	0.052222	0.485644	0.554381	5592.07	5539.67	5202.48	5444.74	5714.11	5498.13	5534.93	5582.39
AFUA_1G06180		trimethyllysine dioxygenase TmlH, putative	2537.13	0.311799	0.0827826	0.000131957	0.000261786	2485.2	3270.46	2705.05	2820.24	2298.36	2257.29	2206.44	2254.03
AFUA_1G06190	rmtA	histone H4 arginine methyltransferase RmtA	1675.03	-1.99688	0.0776568	1.94066e-146	4.01718e-145	620.924	754.37	646.763	674.019	2763.48	2669.82	2594.8	2676.04
AFUA_1G06200	perA	Mn2+ homeostasis protein (Per1), putative	750.861	0.180663	0.085334	0.0305002	0.0459014	830.402	758.942	805.093	798.146	701.318	701.542	707.869	703.576
AFUA_1G06210	agm1	N-acetylglucosamine-phosphate mutase	2482.73	0.455899	0.059917	1.75997e-14	6.18911e-14	2787.03	2862.04	2978.39	2875.82	2133.03	2092.97	2042.92	2089.64
AFUA_1G06220	rrp3	ATP-dependent RNA helicase , putative	749.985	-2.7916	0.10036	3.62844e-171	9.2831e-170	186.202	195.07	185.216	188.829	1361.76	1336.66	1235.01	1311.14
AFUA_1G06230		ribosome biogenesis protein Ssf2, putative	864.945	-2.75858	0.0923759	8.19712e-197	2.41616e-195	224.494	220.977	218.824	221.432	1465.32	1546.42	1513.63	1508.46
AFUA_1G06240		riboflavin synthase, alpha subunit	2820.39	0.65764	0.0599861	2.33879e-28	1.19807e-27	3356.9	3639.27	3380.94	3459.03	2133.93	2232.81	2178.47	2181.74
AFUA_1G06250		CAIB/BAIF family enzyme	875.141	0.473572	0.0851178	1.61799e-08	4.26901e-08	1078.92	993.635	988.068	1020.21	746.74	682.896	760.582	730.073
AFUA_1G06260		PHD finger domain protein, putative	269.21	-0.245259	0.144252	0.0747311	0.104909	272.546	236.217	223.305	244.023	251.639	336.787	294.766	294.397
AFUA_1G06270		zinc metallopeptidase, putative	84.4954	1.24937	0.246834	4.45133e-08	1.13948e-07	107.367	123.442	130.697	120.502	45.4222	55.9369	44.1073	48.4888
AFUA_1G06280		short-chain dehydrogenase/reductase family protein, putative	600.372	0.661428	0.108524	4.35568e-10	1.24168e-09	756.822	630.928	824.51	737.42	463.306	481.29	445.376	463.324
AFUA_1G06290		small nucleolar ribonucleoprotein complex subunit (SOF1), putative	568.861	-2.06925	0.102577	4.01632e-91	4.95672e-90	225.995	205.737	218.824	216.852	937.514	917.132	907.965	920.87
AFUA_1G06300		proteasome regulatory particle subunit (RpnF), putative	3155.14	0.109704	0.0554189	0.0442523	0.0649347	3314.1	3284.18	3232.32	3276.87	2987.87	3132.47	2979.93	3033.42
AFUA_1G06310		SWI-SNF complex subunit (BAF60b), putative	1189.78	-0.181722	0.072508	0.0108753	0.0174418	1108.2	1083.55	1145.65	1112.47	1279.09	1294.71	1227.47	1267.09
AFUA_1G06320		DUF887 domain protein	3270.3	-0.114234	0.0690687	0.0914201	0.126179	3013.02	3502.11	2910.43	3141.85	3404.85	3456.43	3334.94	3398.74
AFUA_1G06330		conserved hypothetical protein	2390.31	-0.175959	0.0653812	0.006378	0.0105428	2401.86	2165.58	2156.12	2241.19	2631.76	2481.03	2505.51	2539.44
AFUA_1G06340		60S ribosomal protein L27e	26933.1	-2.39381	0.0458209	0	0	8671.17	8342.27	8778.35	8597.26	45998.1	45806.5	44001.9	45268.8
AFUA_1G06350		pathogenesis associated protein Cap20, putative	1555.8	1.09488	0.087167	3.90847e-37	2.37798e-36	2188.63	1830.3	2345.82	2121.58	964.767	1022.01	983.271	990.017
AFUA_1G06360		conserved hypothetical protein	238.374	0.280501	0.158182	0.0612347	0.087555	309.336	272.793	209.115	263.748	210.759	196.945	231.295	212.999
AFUA_1G06370		ankyrin repeat protein	1341.6	0.523274	0.0764074	4.14797e-12	1.30635e-11	1633.77	1562.08	1563.13	1586.33	1147.36	997.541	1145.71	1096.87
AFUA_1G06380		RNA polymerase III subunit C11, putative	431.19	-0.535959	0.11021	6.19705e-07	1.47025e-06	334.864	344.42	368.939	349.407	541.432	520.912	476.574	512.973
AFUA_1G06390	tef1	translation elongation factor EF-1 alpha subunit , putative	115301	-0.775025	0.0467366	2.67915e-62	2.38764e-61	82186.5	85000	87593	84926.5	140520	146186	150320	145675
AFUA_1G06400	schA	cAMP-dependent protein kinase-like, putative	1599.32	-0.596067	0.0725055	9.55567e-17	3.65839e-16	1208.81	1338.06	1266.64	1271.17	1924.99	2039.37	1818.08	1927.48
AFUA_1G06410		nuclear localization protein NPL6, putative	997.452	-0.275862	0.0776126	0.000315279	0.000604412	915.244	923.532	864.093	900.956	1060.15	1094.27	1127.43	1093.95
AFUA_1G06420		SNF7 family protein	1304.48	-0.153125	0.0714015	0.028984	0.043786	1286.9	1194.8	1215.85	1232.52	1341.77	1373.95	1413.59	1376.44
AFUA_1G06430		conserved hypothetical protein	222.518	-0.631293	0.142337	3.907e-06	8.74753e-06	171.937	167.638	177.001	172.192	283.434	271.527	263.568	272.843
AFUA_1G06440		MFS multidrug transporter, putative	110.31	-1.90129	0.229323	2.12129e-17	8.32429e-17	41.2949	62.4832	36.5951	46.7911	164.428	166.645	190.415	173.829
AFUA_1G06450		3-beta hydroxysteroid dehydrogenase/isomerase family protein, putative	87.09	-1.79957	0.254104	2.2959e-13	7.66534e-13	37.5408	38.0995	37.342	37.6608	119.915	171.307	118.337	136.519
AFUA_1G06460		BCAS2 family protein	315.57	-0.690961	0.132154	6.22713e-08	1.57766e-07	270.294	231.645	212.849	238.263	371.553	395.054	412.027	392.878
AFUA_1G06470		neutral/alkaline nonlysosomal ceramidase, putative	56.5165	1.85899	0.326693	1.84265e-09	5.10118e-09	83.3405	91.4388	94.8486	89.876	19.9858	13.9842	35.501	23.157
AFUA_1G06480		conserved hypothetical protein	134.823	2.02809	0.205347	1.11367e-23	5.15675e-23	235.756	230.121	187.457	217.778	52.6897	51.2755	51.6378	51.8677
AFUA_1G06490		conserved hypothetical protein	652.64	0.868392	0.0918498	6.88726e-22	3.04068e-21	829.651	835.141	873.055	845.949	472.391	459.149	446.452	459.331
AFUA_1G06500		hypothetical protein	335.958	0.615744	0.121842	1.92706e-07	4.76171e-07	386.67	420.619	420.47	409.253	265.265	278.519	244.204	262.663
AFUA_1G06510		conserved hypothetical protein	440.983	0.952566	0.127805	1.5015e-14	5.2945e-14	592.393	676.647	489.18	586.074	306.145	287.842	293.69	295.893
AFUA_1G06520		mitochondrial translation initiation factor, putative	963.615	-1.47514	0.0846762	7.37607e-69	7.07916e-68	520.315	541.013	468.268	509.865	1394.46	1460.19	1397.45	1417.37
AFUA_1G06530		mitochondrial carrier protein (Ymc1), putative	818.472	-0.616538	0.082523	3.57388e-14	1.23956e-13	649.455	618.736	658.712	642.301	983.844	1010.36	989.725	994.643
AFUA_1G06540		C6 transcription factor, putative	55.3078	0.112962	0.252011	0.615122	0.672653	59.3144	53.3393	61.2408	57.9649	60.8657	45.4487	51.6378	52.6508
AFUA_1G06550		MFS transporter, putative	72.873	0.952915	0.263648	5.4327e-05	0.000111318	105.114	86.8669	102.317	98.0993	50.8728	36.1259	55.941	47.6466
AFUA_1G06560		alpha-glucosidase, putative	7.81359	-0.111539	0.524448	0.762027	0.804793	4.50489	9.14388	8.21523	7.288	7.26755	6.99211	10.7579	8.33918
AFUA_1G06570		40S ribosomal protein S2, putative	1760.72	-1.4029	0.0659302	2.06154e-101	2.81086e-100	954.286	937.248	997.03	962.855	2536.37	2538.14	2601.26	2558.59
AFUA_1G06580	hel10	high expression lethality protein Hel10, putative	7187.19	-0.490232	0.0527998	9.67331e-21	4.1835e-20	6209.99	6051.73	5646.1	5969.28	8291.36	8366.06	8557.9	8405.11
AFUA_1G06590		phosphoglycerate mutase family protein, putative	471.327	-0.909591	0.111399	5.99032e-17	2.31186e-16	305.582	364.231	310.685	326.833	648.629	579.18	619.654	615.821
AFUA_1G06600		60S ribosome biogenesis protein Rrp14, putative	1072.94	-2.21791	0.103328	7.51355e-103	1.03844e-101	454.994	338.324	333.09	375.469	1814.16	1689.76	1807.32	1770.42
AFUA_1G06610		NADH-quinone oxidoreductase, 23 kDa subunit, putative	2441.1	-4.20639	0.0764949	0	0	259.782	233.169	250.191	247.714	4636.7	4702.2	4564.57	4634.49
AFUA_1G06620	acpA	acyl carrier protein, putative	5029.27	-1.84666	0.0567157	3.42724e-233	1.25868e-231	2138.32	2084.81	2321.18	2181.43	7772.64	8026.95	7831.74	7877.11
AFUA_1G06630		Golgi phosphoprotein 3 (GPP34) domain containing protein	1044.88	-0.262648	0.0822354	0.00117851	0.00213312	964.798	964.68	916.372	948.616	1172.8	1037.16	1213.49	1141.15
AFUA_1G06640		zinc-binding oxidoreductase, putative	24.9347	1.667	0.496922	7.86167e-05	0.000158873	24.7769	57.9113	35.8483	39.5122	10.9013	10.4882	9.6821	10.3572
AFUA_1G06650		actin filament organization protein App1-like, putative	65.7696	-0.0349542	0.247327	0.874566	0.901488	60.8161	65.5312	68.7092	65.0188	89.0275	52.4408	58.0926	66.5203
AFUA_1G06660		CBS domain protein	1362.71	0.352095	0.0716271	6.701e-07	1.58609e-06	1452.83	1619.99	1525.05	1532.62	1196.42	1192.16	1189.82	1192.8
AFUA_1G06670		conserved hypothetical protein	16.5238	0.342261	0.45108	0.313644	0.38023	21.0228	25.9077	12.6963	19.8756	19.0773	13.9842	6.45473	13.1721
AFUA_1G06680		VHS domain protein	1511.26	0.289848	0.0706171	3.33653e-05	6.9604e-05	1717.11	1697.71	1581.06	1665.3	1294.53	1378.61	1398.53	1357.22
AFUA_1G06690		RLI and DUF367 domain protein	693.917	-0.233288	0.106349	0.0240616	0.0368016	683.993	649.216	574.319	635.843	702.227	689.888	863.858	751.991
AFUA_1G06700	casA	metacaspase CasA	1691.58	0.872693	0.0720042	1.72467e-34	9.97983e-34	2204.39	2253.97	2118.78	2192.38	1103.76	1199.15	1269.43	1190.78
AFUA_1G06710		t-complex protein 1, eta subunit, putative	4639.24	-0.710441	0.0591968	1.22962e-33	7.00835e-33	3645.21	3646.89	3248	3513.37	5712.29	5879.2	5703.83	5765.11
AFUA_1G06720		histone acetyltransferase Spt10, putative	538.25	-0.346108	0.100382	0.000426607	0.000807635	473.014	480.054	464.534	472.534	636.819	550.046	625.033	603.966
AFUA_1G06730		lanthionine synthetase C family protein, putative	107.392	0.612474	0.204712	0.00120611	0.00217874	123.885	135.634	137.418	132.312	94.4781	72.2518	80.6841	82.4714
AFUA_1G06740		conserved hypothetical protein	191.628	0.597872	0.153087	4.31844e-05	8.92699e-05	226.746	240.789	231.52	233.018	140.809	154.992	154.914	150.238
AFUA_1G06762		Leucine Rich Repeat domain protein	397.183	1.21576	0.117845	5.95701e-26	2.89676e-25	531.577	560.825	580.294	557.565	255.273	224.913	230.219	236.801
AFUA_1G06770		40S ribosomal protein S26	24611.8	-2.0597	0.0622065	5.00903e-241	1.94967e-239	8536.77	10303.6	9692.48	9510.96	38707	39535.7	40895	39712.6
AFUA_1G06780		CBS and PB1 domain protein	5475.58	-1.69879	0.0568606	7.71726e-197	2.2821e-195	2406.36	2680.68	2648.29	2578.45	8485.77	8183.1	8449.24	8372.71
AFUA_1G06790		importin beta-3 subunit, putative	2592.4	-1.47969	0.0647222	1.45685e-116	2.30765e-115	1367.99	1333.48	1390.61	1364.03	3571.09	3979.68	3911.57	3820.78
AFUA_1G06800		Fe-containing alcohol dehydrogenase, putative	161.677	1.77403	0.205763	1.14612e-18	4.66436e-18	269.543	272.793	212.849	251.728	60.8657	58.2676	95.7452	71.6262
AFUA_1G06810		aconitate hydratase, mitochondrial	4401.66	-5.85991	0.0871652	0	0	156.17	155.446	135.178	148.931	8366.76	8507.07	9089.34	8654.39
AFUA_1G06820		conserved hypothetical protein	1374.32	0.399377	0.0693097	5.83232e-09	1.56884e-08	1596.98	1555.98	1545.96	1566.31	1226.4	1163.02	1157.55	1182.32
AFUA_1G06830	rpp1	60S acidic ribosomal protein P1	22454	-2.21053	0.0528623	0	0	7612.52	8537.34	7773.85	7974.57	37378.8	37501	35920.6	36933.5
AFUA_1G06840	gprJ	vacuolar membrane PQ loop repeat protein	265.737	-2.10016	0.159845	4.44602e-40	2.88833e-39	116.376	67.0552	106.798	96.7432	423.335	445.165	435.694	434.731
AFUA_1G06850		Nulp1-pending protein	1020.32	0.328211	0.0796595	2.9591e-05	6.20001e-05	1096.94	1210.04	1113.54	1140.17	944.781	879.841	876.768	900.463
AFUA_1G06860	ptcF	protein phophatase 2C family protein	1509.84	0.413718	0.069547	1.8521e-09	5.12577e-09	1696.09	1834.87	1658.73	1729.9	1289.08	1280.72	1299.55	1289.79
AFUA_1G06870		hypothetical protein	0.529877	0.122	1.0688	0.755567		0	1.52398	0.746839	0.75694	0.908443	0	0	0.302814
AFUA_1G06880		mitochondrial export translocase Oxa2, putative	161.23	-2.75656	0.207718	4.51817e-41	2.99501e-40	42.0457	36.5755	41.823	40.1481	329.765	234.236	282.932	282.311
AFUA_1G06890		alpha-1,2-mannosyltransferase (Alg11), putative	693.846	0.0380461	0.0875229	0.655826	0.708924	668.226	733.035	710.991	704.084	665.889	705.038	679.898	683.608
AFUA_1G06900	crzA	C2H2 transcription factor Crz1, putative	480.79	0.515463	0.108398	1.11018e-06	2.5874e-06	522.568	601.972	581.788	568.776	361.56	410.204	406.648	392.804
AFUA_1G06910		arabinogalactan endo-1,4-beta-galactosidase GalA	44.632	0.173963	0.302279	0.501262	0.568767	32.2851	71.6271	42.5698	48.8273	35.4293	39.622	46.2589	40.4367
AFUA_1G06920		serine/threonine protein kinase, putative	936.109	0.287912	0.0787048	0.000208637	0.000406213	1018.11	1068.31	1008.98	1031.8	813.057	851.872	856.328	840.419
AFUA_1G06930		conserved hypothetical protein	298.122	1.12328	0.144515	8.62363e-16	3.21507e-15	415.201	469.386	350.268	411.618	173.513	189.952	190.415	184.627
AFUA_1G06940		chorismate synthase	6642.9	0.0559701	0.0528564	0.281263	0.346275	6487.05	7161.19	6687.2	6778.48	6481.74	6432.74	6607.49	6507.33
AFUA_1G06950		lipoyltransferase and lipoate-protein ligase, putative	1429.39	-0.60457	0.0713113	1.0642e-17	4.19962e-17	1060.15	1190.23	1147.14	1132.51	1717.87	1723.56	1737.4	1726.27
AFUA_1G06960		pyruvate dehydrogenase E1 component alpha subunit, putative	12177.2	-0.796611	0.0608901	1.11047e-39	7.1529e-39	8276.99	9718.43	8646.9	8880.77	14854.9	15678.6	15887.2	15473.6
AFUA_1G06970		conserved hypothetical protein	216.919	-0.0844399	0.152042	0.558974	0.622578	222.992	231.645	177.001	210.546	207.125	212.094	250.659	223.293
AFUA_1G06980		30S ribosomal subunit S4, putative	1852.21	-1.68868	0.0670101	7.51478e-141	1.4751e-139	862.687	909.817	858.865	877.123	2768.94	2778.2	2934.75	2827.3
AFUA_1G07000		DNA repair protein Rad26, putative	511.621	-0.0969087	0.103882	0.335798	0.403248	479.02	531.869	472.002	494.297	490.559	574.519	521.757	528.945
AFUA_1G07010	cds1	phosphatidate cytidylyltransferase	1057.21	-0.266848	0.0831239	0.00110847	0.00201355	913.742	908.293	1047.07	956.368	1206.41	1105.92	1161.85	1158.06
AFUA_1G07020		cyclin, putative	352.908	-0.556761	0.13052	1.0142e-05	2.19937e-05	286.061	330.704	236.748	284.504	416.067	435.842	412.027	421.312
AFUA_1G07030		conserved hypothetical protein	35.3558	-1.88371	0.415564	7.02648e-07	1.66054e-06	6.00652	16.7638	19.4178	14.0627	52.6897	55.9369	61.3199	56.6489
AFUA_1G07040		fructosamine-3-kinase, putative	780.949	-0.708312	0.24665	0.00138623	0.00248981	747.812	550.157	413.749	570.573	996.562	925.29	1052.12	991.324
AFUA_1G07050		armadillo repeat protein	865.923	0.709812	0.0910842	2.28895e-15	8.33909e-15	1095.44	1025.64	1110.55	1077.21	600.481	635.117	728.309	654.636
AFUA_1G07070	phoB	cyclin-dependent protein kinase regulator Pho80	1379.74	-0.422716	0.0731092	4.9785e-09	1.34313e-08	1136.73	1178.04	1211.37	1175.38	1494.39	1671.11	1586.79	1584.1
AFUA_1G07080		tRNA-specific adenosine-34 deaminase subunit Tad3, putative	431.563	-1.46889	0.115601	6.75814e-38	4.19014e-37	212.481	246.885	227.039	228.802	636.819	671.243	594.911	634.324
AFUA_1G07090		conserved hypothetical protein	2370.05	-0.476318	0.0606995	2.60552e-15	9.45461e-15	1955.12	1906.5	2067.25	1976.29	2733.51	2805	2752.94	2763.82
AFUA_1G07100		conserved hypothetical protein	885.387	-0.49564	0.0838572	2.00145e-09	5.52903e-09	726.789	790.946	684.105	733.947	1029.27	1030.17	1051.05	1036.83
AFUA_1G07110		export control protein CHS7-like, putative	702.479	0.255297	0.0870234	0.00282049	0.00487549	748.563	781.802	769.991	766.785	662.255	630.455	621.806	638.172
AFUA_1G07130		dienelactone hydrolase family protein	1486.86	0.925238	0.0701776	1.89258e-40	1.23923e-39	1956.63	1962.89	1932.82	1950.78	965.675	1063.97	1039.21	1022.95
AFUA_1G07140	erg4	c-24(28) sterol reductase	1047.02	-1.55904	0.0816185	3.69416e-82	4.14876e-81	497.04	527.297	562.37	528.902	1590.68	1581.38	1523.32	1565.13
AFUA_1G07150		RING finger domain protein (Rnf10), putative	1194.88	0.145654	0.0782815	0.0573099	0.082383	1175.03	1362.44	1239.75	1259.07	1123.74	1098.93	1169.38	1130.68
AFUA_1G07160		ubiquitin C-terminal hydrolase, putative	550.454	-0.717223	0.099713	2.1659e-13	7.23926e-13	420.457	382.519	433.914	412.296	709.494	696.881	659.458	688.611
AFUA_1G07170		Na/H antiporter, putative	995.03	-1.12964	0.0930648	7.07878e-35	4.12235e-34	590.141	569.969	696.054	618.721	1304.52	1477.67	1331.83	1371.34
AFUA_1G07180		ribonuclease H, putative	1086.36	0.36399	0.0790276	3.04952e-06	6.875e-06	1243.35	1299.96	1137.44	1226.91	960.225	950.927	926.254	945.802
AFUA_1G07190		ankyrin repeat protein	14.9225	-0.302812	0.433911	0.360596	0.429265	12.013	9.14388	15.6836	12.2802	19.0773	17.4803	16.1368	17.5648
AFUA_1G07195		conserved hypothetical protein	333.589	-0.294918	0.125883	0.0152026	0.0238981	299.575	329.18	267.368	298.708	338.849	371.747	394.814	368.47
AFUA_1G07200		mitochondrial cytochrome b2, putative	1463.85	-0.537725	0.0678242	1.20069e-15	4.44366e-15	1154.75	1225.28	1195.69	1191.91	1709.69	1767.84	1729.87	1735.8
AFUA_1G07210		conserved hypothetical protein	534.75	-0.848144	0.105993	2.78175e-16	1.05086e-15	349.88	417.571	374.913	380.788	677.699	652.597	735.839	688.712
AFUA_1G07220		6-phosphofructo-2-kinase 1	6851.62	-0.766136	0.0480602	9.74851e-58	8.28259e-57	4980.91	5030.66	5184.56	5065.38	8665.64	8536.2	8711.74	8637.86
AFUA_1G07230		DSBA-like thioredoxin domain protein	157.079	1.05198	0.21615	1.55968e-07	3.87371e-07	253.776	245.361	146.38	215.172	99.0203	97.8896	100.048	98.9861
AFUA_1G07240		hypothetical protein	1378.32	0.315126	0.0771878	3.54512e-05	7.38033e-05	1518.9	1491.98	1582.55	1531.14	1327.24	1228.28	1120.97	1225.5
AFUA_1G07250		SPX domain protein	952.948	-0.37263	0.0815873	3.61732e-06	8.11891e-06	795.114	896.101	799.865	830.36	1092.86	1041.82	1091.93	1075.54
AFUA_1G07260		NUDIX family hydrolase, putative	824.935	-0.0359682	0.0813868	0.651029	0.70456	843.917	795.518	801.358	813.598	821.233	821.573	866.01	836.272
AFUA_1G07270		conserved hypothetical protein	249.051	-0.503935	0.137288	0.000137416	0.000272084	195.212	190.498	224.052	203.254	299.786	287.842	296.918	294.849
AFUA_1G07280		conserved hypothetical protein	3027.59	-0.0265653	0.0672217	0.686979	0.738812	3278.06	2918.42	2796.17	2997.55	2978.79	3005.44	3188.64	3057.62
AFUA_1G07300		tetracycline transporter, putative	879.169	-0.397379	0.093305	1.44013e-05	3.08991e-05	773.34	757.418	737.13	755.963	1008.37	881.006	1117.74	1002.37
AFUA_1G07310		conserved hypothetical protein	533.8	-0.444024	0.103935	1.2481e-05	2.68995e-05	414.45	499.866	439.888	451.401	585.038	623.463	640.094	616.198
AFUA_1G07320		chromosome segregation protein (SepB), putative	1001.32	-0.256551	0.0801132	0.00115209	0.00208655	944.526	838.189	941.764	908.16	1071.05	1126.9	1085.47	1094.47
AFUA_1G07330	ilv3C	dihydroxy-acid dehydratase, putative	8.16167	0.108018	0.510105	0.765855	0.808087	7.50815	9.14388	9.70891	8.78698	8.17599	5.82676	8.60631	7.53635
AFUA_1G07340		cytochrome P450, putative	250.623	-0.712143	0.140397	1.34644e-07	3.35707e-07	186.953	208.785	170.279	188.673	327.948	305.322	304.448	312.573
AFUA_1G07350	yme2	RNA12 protein, putative	631.66	0.373081	0.0905404	2.75639e-05	5.78993e-05	708.77	704.079	731.902	714.917	565.96	534.897	544.349	548.402
AFUA_1G07360		conserved hypothetical protein	583.556	-0.644773	0.0989145	2.9575e-11	8.94617e-11	433.971	495.294	433.914	454.393	748.557	695.715	693.884	712.719
AFUA_1G07370		conserved hypothetical protein	5.10874	-1.71807	1.07686	0.00845281	0.0137626	0	0	2.98736	0.995786	10.9013	8.15746	8.60631	9.2217
AFUA_1G07380	gltA	glutamate synthase Glt1, putative	7990.98	-2.34197	0.0517495	0	0	2502.47	2712.69	2681.15	2632.1	13137.9	13434.2	13477.5	13349.9
AFUA_1G07400		conserved hypothetical protein	1641.06	-1.27319	0.0829178	3.27117e-54	2.66492e-53	1037.63	999.731	838.7	958.686	2437.35	2233.98	2298.96	2323.43
AFUA_1G07420		SNARE complex subunit (Bet1), putative	948.98	-0.0357229	0.0802583	0.648801	0.702482	894.221	911.341	1002.26	935.94	944.781	959.085	982.195	962.02
AFUA_1G07430	chz1	conserved hypothetical protein	1644.22	-1.11128	0.0904735	1.22762e-35	7.24168e-35	1094.69	1144.51	876.042	1038.41	2381.94	2245.63	2122.53	2250.03
AFUA_1G07440	hsp70	molecular chaperone Hsp70	71312.8	0.233902	0.0432147	5.49434e-08	1.39705e-07	74800.7	78670.9	77893.1	77121.6	65066.4	64760.9	66684.9	65504.1
AFUA_1G07450		mitochondrial GTP/GDP transporter Ggc1, putative	5044.71	-1.37921	0.0584128	3.26207e-124	5.49185e-123	2722.46	2825.46	2844.71	2797.54	7435.61	7624.9	6815.12	7291.88
AFUA_1G07470	atg8	autophagic death protein Aut7/IDI-7, putative	4144.29	0.544412	0.0580463	3.55606e-21	1.54821e-20	4752.66	5085.52	4935.86	4924.68	3323.09	3551.99	3216.61	3363.9
AFUA_1G07480	hem13	coproporphyrinogen III oxidase, putative	27806	-1.99597	0.053614	5.70159e-304	3.16647e-302	11235.2	10337.2	11803.8	11125.4	45480.3	43876.7	44103	44486.7
AFUA_1G07490		microtubule binding protein HOOK3, putative	728.724	-0.309179	0.0885036	0.000380001	0.000723463	676.485	650.74	620.623	649.283	851.211	776.125	797.159	808.165
AFUA_1G07500		conserved hypothetical protein	1090.75	0.219827	0.0750582	0.00296522	0.00511308	1181.78	1118.6	1221.83	1174.07	1002.92	1009.19	1010.17	1007.43
AFUA_1G07510		mRNA cleavage factor complex component Pcf11, putative	621.771	-0.338772	0.105472	0.00100249	0.00183015	592.393	481.578	560.129	544.7	739.473	734.172	622.882	698.842
AFUA_1G07520		dimeric dihydrodiol dehydrogenase, putative	1607.59	2.2144	0.102795	1.42755e-103	1.99113e-102	2648.88	3079.97	2217.37	2648.74	515.996	587.337	595.987	566.44
AFUA_1G07530	adk1	adenylate kinase, putative	5049.5	-0.970213	0.0565411	8.07346e-67	7.56513e-66	3248.03	3610.31	3371.23	3409.86	6858.75	6706.6	6502.07	6689.14
AFUA_1G07540	rpn8	26S proteasome regulatory particle subunit Rpn8, putative	2826.02	0.000270032	0.0601462	0.996355	0.997293	2871.12	2668.49	2932.09	2823.9	2892.48	2869.1	2722.82	2828.13
AFUA_1G07550		conserved hypothetical protein	88.4976	-0.0473318	0.222032	0.815134	0.850916	72.0783	83.8189	103.811	86.5693	75.4008	85.0707	110.806	90.4259
AFUA_1G07555		ubiquitin-specific protease, putative	0.881413	0.567408	1.14976	0.207436	0.264686	0	3.04796	2.24052	1.76283	0	0	0	0
AFUA_1G07560		MYB DNA-binding domain protein	35.6241	-0.353159	0.329897	0.200133	0.256373	21.7736	30.4796	37.342	29.8651	39.9715	31.4645	52.7136	41.3832
AFUA_1G07570		conserved hypothetical protein	323.464	-0.752213	0.126429	8.22428e-10	2.31479e-09	246.267	211.833	253.178	237.093	408.8	432.346	388.36	409.835
AFUA_1G07580		cell polarity protein (Alp11), putative	528.304	-0.876097	0.127668	1.41289e-12	4.55043e-12	436.975	298.7	362.217	365.964	621.375	760.975	689.58	690.644
AFUA_1G07590		Cupin domain protein	981.481	-0.183609	0.0900209	0.0367848	0.0546284	904.733	830.57	1010.47	915.259	1111.03	1062.8	969.285	1047.7
AFUA_1G07600		ribonuclease HI large subunit	431.628	-0.213229	0.109525	0.0447017	0.0655625	416.703	370.327	405.534	397.521	495.102	469.637	432.467	465.735
AFUA_1G07610	pex16	peroxisomal membrane protein pex16 (peroxin-16)	614.1	0.345923	0.0941987	0.000182177	0.000356831	676.485	710.175	682.611	689.757	509.637	529.07	576.623	538.443
AFUA_1G07620		conserved hypothetical protein	498.655	0.208213	0.103251	0.0381014	0.0564456	558.607	545.585	504.116	536.103	450.588	494.109	438.922	461.206
AFUA_1G07625		WD domain protein	456.56	0.379612	0.121165	0.00123212	0.00222352	525.571	470.91	558.636	518.372	402.44	332.125	449.68	394.748
AFUA_1G07630		zinc knuckle domain protein (Byr3), putative	3073.04	-2.98128	0.0672805	0	0	705.016	664.456	691.573	687.015	5311.67	5248.75	5816.79	5459.07
AFUA_1G07640		YdiU domain protein	554.887	-0.135784	0.10087	0.165363	0.215747	491.033	582.161	513.825	529.006	553.242	605.983	583.077	580.768
AFUA_1G07650		ketoreductase, putative	576.036	0.950123	0.107661	1.79603e-19	7.50723e-19	694.504	810.758	781.941	762.401	369.736	433.511	365.768	389.672
AFUA_1G07660		conserved hypothetical protein	623.262	0.0112391	0.0976216	0.905799	0.926448	581.882	638.548	659.459	626.63	671.34	568.692	619.654	619.895
AFUA_1G07670		conserved hypothetical protein	1538.61	0.979528	0.081218	2.53526e-34	1.46146e-33	1900.31	2287.5	1957.47	2048.42	1038.35	1060.47	987.574	1028.8
AFUA_1G07680		secretion related GTPase SrgD	1949.04	1.24442	0.069282	3.83168e-73	3.90368e-72	2834.33	2566.38	2827.53	2742.75	1178.25	1184	1103.76	1155.34
AFUA_1G07690	pmt2	protein O-mannosyl transferase	2252.38	-0.386228	0.0633606	7.83022e-10	2.20661e-09	1863.52	1926.31	2054.55	1948.13	2492.77	2595.24	2581.89	2556.63
AFUA_1G07700		MFS monosaccharide transporter, putative	907.192	0.701647	0.0848374	4.78215e-17	1.85265e-16	1109.71	1115.55	1156.85	1127.37	746.74	653.763	660.534	687.012
AFUA_1G07710		mitochondrial carrier protein, putative	716.79	-0.962321	0.0924756	3.65039e-26	1.78464e-25	446.735	522.725	486.192	485.218	923.887	949.762	971.437	948.362
AFUA_1G07720	spt16	transcription elongation complex subunit (Cdc68)	4017.21	-0.376651	0.0588696	1.14942e-10	3.3858e-10	3639.95	3459.44	3370.49	3489.96	4722.09	4612.46	4298.85	4544.47
AFUA_1G07730	mep1	metalloprotease MEP1	272.521	-0.171233	0.133178	0.179593	0.23258	239.51	275.841	251.685	255.678	268.899	321.637	277.553	289.363
AFUA_1G07740		LEM3/CDC50 family protein	700.349	0.0645517	0.0943905	0.482012	0.551233	732.796	653.788	759.535	715.373	716.762	712.03	627.185	685.326
AFUA_1G07750		SWIRM domain protein Fun19, putative	1216.68	1.78154	0.0796052	1.30833e-111	1.98936e-110	1873.28	1805.92	1976.88	1885.36	516.904	569.857	557.258	548.007
AFUA_1G08760		porphobilinogen synthase, putative	1946.56	-0.481355	0.0716638	1.12368e-11	3.46578e-11	1545.18	1787.63	1538.49	1623.77	2202.07	2330.7	2275.29	2269.35
AFUA_1G08765		acetyltransferase, putative	581.033	0.217223	0.103992	0.0317317	0.0476133	641.196	656.836	581.788	626.607	476.933	586.172	543.273	535.459
AFUA_1G08770		C6 finger domain protein, putative	313.956	-0.0154557	0.122455	0.895841	0.918222	307.084	286.508	339.812	311.135	298.878	329.795	321.661	316.778
AFUA_1G08790		exportin KapK	3624.25	0.060604	0.0692806	0.371594	0.441032	3766.09	3317.71	4014.26	3699.35	3606.52	3666.2	3374.75	3549.16
AFUA_1G08795		shugoshin family protein	811.788	-0.768998	0.085312	5.82263e-20	2.47007e-19	599.151	557.777	630.332	595.753	1033.81	1025.51	1024.15	1027.82
AFUA_1G08800		cytochrome P450 phenylacetate hydroxylase, putative	209.363	-0.882821	0.161801	1.00345e-08	2.6739e-08	136.648	123.442	171.026	143.706	282.526	256.377	286.16	275.021
AFUA_1G08810		glycerol-3-phosphate dehydrogenase, mitochondrial	1725.31	-1.07724	0.075818	9.41789e-47	6.87325e-46	1013.6	1226.8	1088.14	1109.52	2291.09	2321.38	2410.84	2341.11
AFUA_1G08812			7.4347	-1.37722	0.850224	0.0135334	0.0214257	3.75408	0	3.7342	2.49609	7.26755	10.4882	19.3642	12.3733
AFUA_1G08814			0	0	1.26153			0	0	0	0	0	0	0	0
AFUA_1G08816			0.982391	-0.252668	1.01422	0.559021	0.622578	1.50163	0	0	0.500544	0	1.16535	3.22737	1.46424
AFUA_1G08818			0	0	1.26153			0	0	0	0	0	0	0	0
AFUA_1G08820		DUF814 domain protein, putative	1059.39	-0.429225	0.090044	1.24349e-06	2.8848e-06	925.755	813.806	952.22	897.26	1308.16	1265.57	1090.85	1221.53
AFUA_1G08822			2.34109	-0.00371654	0.780148	0.993199	0.994728	5.25571	0	1.49368	2.2498	2.72533	3.49606	1.07579	2.43239
AFUA_1G08830		Golgi matrix protein, putative	1029.22	0.0584461	0.0852396	0.482057	0.551233	1062.4	992.112	1094.87	1049.79	974.76	933.447	1117.74	1008.65
AFUA_1G08840		guanylate kinase	4224.2	-0.148621	0.0559556	0.0071787	0.0118	4104.71	3762.71	4133.75	4000.39	4449.56	4407.36	4487.11	4448.01
AFUA_1G08850	aspD	septin	4781.72	0.0466239	0.0578294	0.411626	0.48195	4563.46	5077.9	4950.8	4864.05	4824.74	4508.75	4764.67	4699.39
AFUA_1G08860		meiotic recombination protein Ski8/Rec14, putative	563.518	-0.891835	0.105627	6.08332e-18	2.42375e-17	397.181	431.287	351.761	393.41	733.114	774.959	692.808	733.627
AFUA_1G08870		conserved hypothetical protein	721.76	-1.04532	0.0968278	4.53717e-28	2.31122e-27	464.004	426.715	509.344	466.688	1044.71	950.927	934.86	976.832
AFUA_1G08880		iron/copper transporter Atx1, putative	3322.58	0.833212	0.0737373	3.13263e-30	1.67147e-29	3895.23	4768.54	4138.24	4267.33	2268.38	2482.2	2382.87	2377.82
AFUA_1G08890		hypothetical protein	447.342	-0.424047	0.103622	2.85383e-05	5.98358e-05	377.66	368.803	392.091	379.518	516.904	519.747	508.848	515.166
AFUA_1G08900		CHY and RING finger domain protein, putative	1531.12	0.15992	0.0721237	0.0240053	0.036734	1651.79	1502.65	1691.59	1615.34	1425.35	1511.46	1403.9	1446.9
AFUA_1G08910		DUF1680 domain protein	266.948	0.799267	0.140308	3.24297e-09	8.85402e-09	336.365	376.423	313.672	342.154	188.048	208.598	178.581	191.742
AFUA_1G08920		IQ calmodulin-binding motif domain protein	624.853	0.948579	0.0958051	6.75586e-24	3.14743e-23	846.169	787.898	842.435	825.501	448.771	417.196	406.648	424.205
AFUA_1G08930	cia1	WD repeat protein	1586.75	0.0342943	0.0916803	0.701027	0.751784	1771.17	1726.67	1326.39	1608.08	1556.16	1524.28	1615.83	1565.43
AFUA_1G08940	kexA	pheromone processing carboxypeptidase KexA	874.847	0.395649	0.083574	1.55105e-06	3.56561e-06	1003.84	1005.83	979.853	996.507	744.015	808.754	706.793	753.188
AFUA_1G08950		DUF431 domain protein	504.841	-1.33113	0.104515	3.85363e-38	2.39746e-37	283.057	306.32	271.103	286.827	723.121	736.503	708.945	722.856
AFUA_1G08960		cAMP-regulated phosphoprotein family protein Igo1, putative	1511.21	0.492202	0.0738235	1.54306e-11	4.73364e-11	1756.16	1840.97	1717.73	1771.62	1306.34	1298.2	1147.87	1250.8
AFUA_1G08970		conserved hypothetical protein	361.035	-0.879258	0.119152	3.27804e-14	1.13782e-13	262.035	252.981	240.482	251.833	445.137	469.637	495.938	470.238
AFUA_1G08980	myg1	UPF0160 domain protein MYG1, putative	1451.61	-0.904294	0.0710107	7.12105e-38	4.41214e-37	1027.87	943.344	1043.33	1004.85	1860.49	1937.98	1896.62	1898.36
AFUA_1G08990		lactonohydrolase, putative	387.103	0.308367	0.120156	0.00805135	0.0131607	441.479	414.523	432.42	429.474	295.244	362.425	376.526	344.732
AFUA_1G09000		conserved hypothetical protein	220.849	0.0659996	0.14901	0.641781	0.696538	248.52	222.501	207.621	226.214	218.935	243.559	183.96	215.484
AFUA_1G09010		methionyl-tRNA synthetase	5258.6	0.305027	0.0505002	1.25229e-09	3.49765e-09	5977.99	5634.16	5833.56	5815.24	4683.93	4691.71	4730.24	4701.96
AFUA_1G09020	sonA	nuclear pore complex protein (SonA), putative	1970.92	-0.773935	0.0678489	1.1187e-30	6.01838e-30	1388.26	1415.78	1543.72	1449.25	2588.16	2465.89	2423.75	2492.6
AFUA_1G09030		conserved hypothetical protein	14174.8	-0.884297	0.0576984	1.02222e-53	8.25385e-53	10017.4	9271.9	10514.7	9934.68	19280.8	18465	17498.8	18414.9
AFUA_1G09040	rgsC	intermediate filament protein (Mdm1), putative	1068.71	0.155006	0.0746007	0.034164	0.050999	1099.19	1127.75	1156.11	1127.68	1026.54	988.219	1014.47	1009.74
AFUA_1G09050		phospholipid methyltransferase	1771.98	-0.489845	0.065866	6.13752e-14	2.10707e-13	1493.37	1394.44	1516.08	1467.97	2031.28	2127.93	2068.74	2075.98
AFUA_1G09060		conserved hypothetical protein	547.557	-0.0471339	0.0996464	0.626374	0.682744	589.39	499.866	521.294	536.85	545.974	578.015	550.804	558.264
AFUA_1G09070		conserved hypothetical protein	945.432	0.356681	0.0783813	4.01681e-06	8.98676e-06	1054.9	1071.36	1064.99	1063.75	791.254	854.203	835.888	827.115
AFUA_1G09080		hydrolase, alpha/beta fold family protein	352.567	0.27268	0.116147	0.0154269	0.0242214	373.906	388.615	399.559	387.36	307.962	306.488	338.873	317.774
AFUA_1G09090		Glutaredoxin domain protein	486.929	0.315201	0.106244	0.00235551	0.00411548	529.325	496.818	595.978	540.707	424.243	441.668	433.543	433.151
AFUA_1G09100		60S ribosomal protein L9, putative	24592.2	-2.09258	0.0441222	0	0	9259.06	9156.08	9574.48	9329.87	39285.6	40308.4	39969.8	39854.6
AFUA_1G09110		Patatin-like serine hydrolase, putative	332.341	0.344313	0.122321	0.00365062	0.00623122	391.926	376.423	354.002	374.117	317.955	276.188	277.553	290.566
AFUA_1G09120		amino acid permease, putative	63.2427	0.587756	0.26192	0.0112647	0.0180378	85.593	68.5791	79.165	77.779	47.2391	40.7873	58.0926	48.7063
AFUA_1G09130		conserved hypothetical protein	321.933	-2.03362	0.163959	5.61262e-36	3.3368e-35	88.5962	164.59	128.456	127.214	474.207	531.401	544.349	516.652
AFUA_1G09140		conserved hypothetical protein	2.66621	0.122145	0.740684	0.777229	0.818382	4.50489	3.04796	1.49368	3.01551	3.63377	1.16535	2.15158	2.3169
AFUA_1G09150		rhomboid family protein, putative	1527.14	-0.273412	0.0868066	0.00135431	0.00243392	1355.97	1199.37	1572.84	1376.06	1695.16	1612.85	1726.64	1678.21
AFUA_1G09160		conserved hypothetical protein	188.121	0.691392	0.172837	2.27642e-05	4.80835e-05	269.543	243.837	191.938	235.106	129.907	151.496	142.004	141.136
AFUA_1G09170		protein kinase activator (Mob2), putative	1362.44	0.205553	0.0746678	0.0051916	0.00869212	1459.59	1360.91	1557.16	1459.22	1246.38	1314.52	1236.08	1265.66
AFUA_1G09180		conserved hypothetical protein	1280.94	-0.438281	0.0740586	2.13666e-09	5.89361e-09	1094.69	1147.56	1017.94	1086.73	1468.95	1445.04	1511.48	1475.16
AFUA_1G09190		C6 finger domain protein, putative	553.681	0.896788	0.100908	1.21487e-19	5.1085e-19	714.026	699.507	753.561	722.364	373.37	413.7	367.92	384.997
AFUA_1G09200	erb1	ribosome biogenesis protein Erb1, putative	1440.13	-2.77366	0.0758181	7.0979e-294	3.65241e-292	366.398	376.423	358.483	367.101	2513.66	2502.01	2523.8	2513.16
AFUA_1G09210		AAA family ATPase/60S ribosome export protein Rix7, putative	1157.64	-1.88249	0.0832751	8.69833e-114	1.33825e-112	517.312	477.006	480.218	491.512	1897.74	1886.71	1686.84	1823.76
AFUA_1G09220		SNF7 family protein	596.765	0.309426	0.100793	0.00169263	0.00300926	653.209	719.319	620.623	664.384	576.862	509.259	501.317	529.146
AFUA_1G09230		DUF1000 domain protein	463.025	0.825252	0.112892	6.52918e-14	2.24069e-13	569.118	550.157	663.193	594.156	338.849	329.795	327.04	331.895
AFUA_1G09240		ATP dependent RNA helicase, putative	454.261	0.131709	0.106745	0.202531	0.259081	447.486	460.242	519.053	475.594	427.877	427.684	443.225	432.929
AFUA_1G09250		CUE domain protein, putative	1835.79	-0.0977787	0.0665505	0.133718	0.178004	1750.9	1871.45	1701.3	1774.55	1966.78	1847.08	1877.25	1897.04
AFUA_1G09260		acetyltransferase, GNAT family family	4.57046	-0.808662	0.83329	0.104735	0.143038	0.750815	3.04796	2.98736	2.26204	8.17599	8.15746	4.30315	6.87887
AFUA_1G09270		transmembrane glycoprotein, putative	155.63	-1.0271	0.178585	1.24355e-09	3.47537e-09	111.872	85.3429	101.57	99.5949	219.843	208.598	206.551	211.664
AFUA_1G09280	ptcB	protein phosphatase 2C, putative	2780.85	0.0392417	0.0655118	0.541306	0.606945	2618.84	3078.44	2773.01	2823.43	2720.79	2757.22	2736.81	2738.27
AFUA_1G09290		cholinephosphate cytidylyltransferase	2831.24	-0.241875	0.0657149	0.000201247	0.000392665	2622.6	2782.79	2376.44	2593.94	3054.19	3024.09	3127.32	3068.53
AFUA_1G09300		hypothetical protein	81.2666	-4.44796	0.375537	2.42786e-34	1.40044e-33	6.00652	6.09592	6.72155	6.27467	164.428	152.661	151.686	156.259
AFUA_1G09310		DUF6 domain protein, putative	232.943	-1.80235	0.168698	2.32713e-27	1.16013e-26	102.111	131.062	79.9118	104.362	336.124	388.062	360.389	361.525
AFUA_1G09320		nucleolus protein required for cell viability, putative	725.738	-2.75342	0.106319	9.66614e-149	2.05699e-147	160.675	202.689	199.406	187.59	1202.78	1294.71	1294.17	1263.89
AFUA_1G09330		eukaryotic translation initiation factor 3 subunit EifCf, putative	3139.03	-1.73424	0.0674935	2.68832e-146	5.52714e-145	1394.26	1583.42	1380.16	1452.61	4617.62	4775.61	5083.1	4825.44
AFUA_1G09340		hypothetical protein	50.6946	0.260974	0.272506	0.274332	0.339026	47.3014	59.4353	62.7345	56.4904	44.5137	53.6062	36.5768	44.8989
AFUA_1G09343			4.74009	-0.443587	0.697134	0.308036	0.374478	2.25245	4.57194	2.98736	3.27058	5.45066	3.49606	9.6821	6.2096
AFUA_1G09346			1.03841	0.00114082	0.945539	0.997895	0.998327	0.750815	0	2.24052	0.997111	0.908443	2.3307	0	1.07972
AFUA_1G09349			0.151407	-0.086975	1.14996	0.787501		0	0	0	0	0.908443	0	0	0.302814
AFUA_1G09350		transcription initiation factor TFIID subunit 13, putative	1127.67	-0.0919692	0.078624	0.230939	0.29145	1134.48	1112.51	1025.41	1090.8	1111.93	1146.71	1235.01	1164.55
AFUA_1G09360		S-adenosylmethionine-dependent methyltransferase, putative	718.263	-0.234413	0.0952156	0.0117877	0.0188058	671.98	646.168	653.484	657.211	719.487	874.014	744.446	779.316
AFUA_1G09370		pentatricopeptide repeat protein	641.935	-1.38728	0.102469	1.0241e-42	6.94007e-42	343.123	312.416	397.318	350.952	932.063	954.423	912.269	932.918
AFUA_1G09380		conserved hypothetical protein	403.578	-0.604965	0.130093	1.50901e-06	3.47247e-06	376.909	294.128	277.077	316.038	505.095	518.582	449.68	491.119
AFUA_1G09390		conserved hypothetical protein	714.221	-0.800519	0.0917987	7.34405e-19	3.00763e-18	557.856	490.722	501.876	516.818	921.162	936.943	876.768	911.624
AFUA_1G09400		R3H domain protein, putative	1304.48	-0.684546	0.0845089	2.06244e-16	7.81068e-16	978.313	903.721	1099.35	993.793	1716.05	1511.46	1617.99	1615.17
AFUA_1G09410		50S ribosomal protein L17	1982.9	-1.39075	0.0766192	1.40551e-74	1.45141e-73	1057.15	993.635	1214.36	1088.38	2975.15	2891.24	2765.85	2877.41
AFUA_1G09420		conserved hypothetical protein	540.131	-1.19758	0.107106	5.07349e-30	2.69285e-29	318.346	330.704	330.103	326.384	833.043	727.18	701.414	753.879
AFUA_1G09430		conserved hypothetical protein	109.47	0.256103	0.197302	0.160441	0.209806	110.37	128.014	123.228	120.538	81.7599	103.716	109.73	98.4022
AFUA_1G09440	rps23	ribosomal protein S23 (S12)	25601.4	-2.2336	0.0505212	0	0	9345.4	8453.52	9080.82	8959.91	41122.5	42400.2	43205.8	42242.8
AFUA_1G09450		translation regulator GCD7	1470.88	-0.383891	0.0753268	2.49315e-07	6.10748e-07	1208.06	1214.61	1392.11	1271.59	1698.79	1629.16	1682.53	1670.16
AFUA_1G09460	nemA	NIF domain protein	863.324	-0.0393973	0.0842768	0.632022	0.687996	825.897	812.282	911.144	849.774	867.563	921.794	841.267	876.875
AFUA_1G09470		aminotransferase, class V, putative	3013.53	0.953449	0.0681673	2.99551e-45	2.12651e-44	3751.07	4041.6	4149.44	3980.7	1905.91	2028.88	2204.29	2046.36
AFUA_1G09480		vacuolar protein sorting 29, putative	2151.22	0.150602	0.0634345	0.0159476	0.0249959	2262.96	2154.91	2373.45	2263.77	2085.79	2005.57	2024.63	2038.66
AFUA_1G09490		RNP domain protein	1717.39	-0.51708	0.0850665	6.81299e-10	1.9265e-09	1601.49	1379.2	1238.26	1406.32	1994.03	2101.13	1990.21	2028.46
AFUA_1G09500		ubiquitin-protein ligase (Rsp5), putative	1404.35	0.506558	0.0709933	5.56051e-13	1.8185e-12	1639.03	1670.28	1647.53	1652.28	1200.96	1182.83	1085.47	1156.42
AFUA_1G09510		GPI anchored serine-threonine rich protein	4591.38	1.35897	0.0789503	2.27696e-67	2.14463e-66	6192.73	7668.67	5991.14	6617.51	2547.28	2627.87	2520.57	2565.24
AFUA_1G09520		conserved hypothetical protein	92.337	0.0807478	0.21668	0.68375	0.735775	105.865	76.199	103.064	95.0426	105.379	69.9211	93.5936	89.6314
AFUA_1G09530		conserved hypothetical protein	226.762	0.7453	0.153844	3.94554e-07	9.50435e-07	302.579	240.789	313.672	285.68	162.611	180.63	160.292	167.844
AFUA_1G09540		vacuolar transporter chaperon Vtc1, putative	735.249	0.0367448	0.0943753	0.68918	0.740917	690.75	714.747	826.751	744.083	696.776	770.298	712.172	726.415
AFUA_1G09550		dynein light chain (Tctex1), putative	1676.82	-0.128964	0.0674887	0.0515313	0.0747011	1510.64	1680.95	1614.67	1602.09	1743.3	1749.19	1762.14	1751.55
AFUA_1G09560		protein transport protein (LST8), putative	606.925	0.621156	0.0986074	1.32192e-10	3.8814e-10	749.314	743.703	724.434	739.15	522.355	464.975	436.77	474.7
AFUA_1G09570		conserved hypothetical protein	468.351	-0.318017	0.118456	0.00562641	0.00937358	379.162	408.427	454.078	413.889	455.13	586.172	527.136	522.813
AFUA_1G09580		conserved hypothetical protein	137.889	0.392633	0.192596	0.0281879	0.0426613	159.173	173.734	144.887	159.264	129.907	86.2361	133.398	116.514
AFUA_1G09590		conserved hypothetical protein	924.133	0.327795	0.0812066	4.23915e-05	8.77105e-05	1003.84	1053.07	1037.36	1031.42	799.43	780.786	870.313	816.843
AFUA_1G09600		N-acetyltransferase complex ARD1 subunit, putative	2245.82	-0.305355	0.071028	1.38606e-05	2.97812e-05	2206.65	1952.22	1853.65	2004.17	2520.02	2479.87	2462.48	2487.46
AFUA_1G09610		conserved hypothetical protein	1063.07	-0.202472	0.0787484	0.00890715	0.0144687	959.542	1033.26	972.385	988.395	1158.27	1065.13	1189.82	1137.74
AFUA_1G09620		protein kinase family protein	826.713	0.436486	0.0941601	2.33234e-06	5.29353e-06	916.746	886.957	1054.54	952.746	667.706	675.904	758.431	700.68
AFUA_1G09630		PAB1 binding protein (Pbp1), putative	1271.91	0.126235	0.0805584	0.108673	0.147951	1274.88	1232.9	1475.01	1327.6	1228.22	1202.64	1217.79	1216.22
AFUA_1G09640		actin-interacting protein (Bud6/Aip3), putative	576.754	0.0863254	0.101192	0.379252	0.448699	579.63	580.637	625.104	595.124	620.467	509.259	545.425	558.383
AFUA_1G09650		GPI anchored protein, putative	219.075	0.358527	0.146981	0.0106812	0.0171486	241.763	234.693	265.875	247.443	169.879	194.614	207.627	190.707
AFUA_1G09660		mitochondrial 2-oxodicarboxylate carrier protein, putative	3237.94	-0.25235	0.0596382	2.00138e-05	4.2471e-05	2871.87	2933.66	3050.09	2951.87	3532.03	3345.73	3694.26	3524
AFUA_1G09670		HLH transcription factor (GlcD gamma), putative	880.243	0.587444	0.0846491	1.89102e-12	6.04119e-12	1048.14	1106.41	1027.65	1060.73	694.959	746.991	657.307	699.752
AFUA_1G09680		Golgi traffic protein SFT2, putative	1096.45	-0.134468	0.0770746	0.0745796	0.104745	995.581	1024.12	1110.55	1043.42	1146.46	1131.56	1170.46	1149.49
AFUA_1G09690		tRNA ligase	516.186	0.509449	0.10549	7.77523e-07	1.83368e-06	650.957	566.921	605.687	607.855	404.257	462.645	406.648	424.517
AFUA_1G09700		ankyrin repeat protein	1037.61	-0.254137	0.0795145	0.00118026	0.00213544	938.519	954.012	943.258	945.263	1211.86	1058.14	1119.9	1129.97
AFUA_1G09710		hypothetical protein	3.92014	0.354946	0.740367	0.421499	0.491929	8.25897	0	6.72155	4.99351	1.81689	3.49606	3.22737	2.84677
AFUA_1G09720		hypothetical protein	244.746	0.420119	0.149994	0.00335755	0.00575797	313.841	234.693	295.001	281.178	191.682	234.236	199.021	208.313
AFUA_1G09730		PAP2 domain protein	234.049	-1.28139	0.165301	9.19212e-16	3.41582e-15	149.412	114.299	135.925	133.212	312.505	397.385	294.766	334.885
AFUA_1G09750		aldehyde reductase (AKR1), putative	15.415	-0.876289	0.529631	0.0251045	0.0382937	12.013	9.14388	6.72155	9.29283	25.4364	19.811	19.3642	21.5372
AFUA_1G09754		DUF636 domain protein	251.677	-0.865256	0.139609	1.23932e-10	3.64237e-10	167.432	176.782	184.469	176.228	341.575	304.157	335.646	327.126
AFUA_1G09757		cytochrome c oxidase assembly protein Cox19, putative	594.4	-1.32077	0.10936	1.429e-34	8.27949e-34	369.401	297.176	341.306	335.961	932.971	784.282	841.267	852.84
AFUA_1G09760	npr3	UPF0171 domain protein	374.971	0.82074	0.131127	9.60835e-11	2.83672e-10	530.827	396.235	515.319	480.794	278.892	256.377	272.174	269.148
AFUA_1G09770		La domain family	874.426	-1.76219	0.0900726	6.39145e-86	7.46324e-85	397.932	385.567	404.787	396.095	1420.81	1394.93	1242.54	1352.76
AFUA_1G09780		stomatin family protein	1695.22	-0.270077	0.0660954	3.6988e-05	7.68796e-05	1598.49	1491.98	1510.86	1533.77	1913.18	1836.59	1820.23	1856.67
AFUA_1G09790	hir1	histone transcription regulator Hir1, putative	325.705	-0.35907	0.119059	0.00188169	0.00332849	281.556	272.793	295.001	283.117	373.37	377.574	353.934	368.293
AFUA_1G09800		GTP-binding protein YchF	6767.61	-0.87849	0.0477775	3.3964e-76	3.56798e-75	4683.59	4821.88	4781.26	4762.24	8738.32	8679.54	8901.07	8772.98
AFUA_1G09810		PUA RNA binding domain protein, putative	2453.27	-0.445446	0.0686789	5.71344e-11	1.70449e-10	2230.67	2043.66	1940.29	2071.54	2708.98	2823.65	2972.4	2835.01
AFUA_1G09820		DUF1339 domain protein	1164.25	0.320114	0.0814383	6.68394e-05	0.000135947	1233.59	1237.47	1412.27	1294.45	990.203	1024.34	1087.62	1034.06
AFUA_1G09830		Hsc70 cochaperone (SGT), putative	3446.67	0.802381	0.0685966	3.47715e-32	1.93109e-31	4466.6	4680.15	4025.46	4390.74	2382.85	2462.39	2662.58	2502.6
AFUA_1G09840	tim44	mitochondrial inner membrane translocase subunit TIM44, putative	1865.61	-1.64796	0.0647821	1.68833e-143	3.39454e-142	918.247	888.481	893.966	900.232	2822.53	2785.19	2885.26	2831
AFUA_1G09850		37S ribosomal protein S11, putative	976.777	-1.78098	0.0931504	3.61695e-82	4.06706e-81	407.693	403.855	498.142	436.563	1461.69	1506.8	1582.48	1516.99
AFUA_1G09870		VPS9 domain protein, putative	735.967	-0.308747	0.0906708	0.000526467	0.00098745	620.924	675.123	670.662	655.57	765.818	877.51	805.766	816.365
AFUA_1G09880		conserved hypothetical protein	120.446	-0.807832	0.193401	7.65244e-06	1.67896e-05	84.0913	86.8669	85.8865	85.6149	165.337	144.504	155.989	155.277
AFUA_1G09890		conserved hypothetical protein	2834.76	-0.251995	0.0677133	0.000169677	0.000333279	2609.83	2447.51	2689.37	2582.24	3314.91	3092.84	2854.07	3087.27
AFUA_1G09900	abfC	alpha-L-arabinofuranosidase	357.613	1.24474	0.129607	7.71318e-23	3.49337e-22	506.05	513.582	493.661	504.431	185.322	245.889	201.172	210.795
AFUA_1G09910		MFS sugar transporter, putative	114.255	0.182747	0.192318	0.305894	0.372371	112.622	129.538	125.469	122.543	96.295	125.858	95.7452	105.966
AFUA_1G09920		conserved hypothetical protein	339.923	0.28431	0.131544	0.0246277	0.0375917	391.926	385.567	348.774	375.422	309.779	349.606	253.886	304.424
AFUA_1G09930	gcy1	glycerol dehydrogenase Gcy1, putative	4518.49	2.7318	0.0635514	0	0	7935.37	7373.02	8264.52	7857.64	1240.93	1151.37	1145.71	1179.34
AFUA_1G09940		conserved hypothetical protein	5320.41	0.505489	0.0530185	8.74458e-22	3.85134e-21	6104.88	6249.85	6395.93	6250.22	4347.81	4246.54	4577.48	4390.61
AFUA_1G09950	cbkA	casein kinase 2 beta' regulatory subunit Ckb2, putative	1593.33	0.100832	0.0660189	0.119129	0.160626	1639.03	1670.28	1643.05	1650.79	1547.99	1582.55	1477.06	1535.86
AFUA_1G09960		conserved hypothetical protein	838.376	0.413459	0.0836873	5.32934e-07	1.27059e-06	935.516	1001.26	947.739	961.503	753.1	693.385	699.263	715.249
AFUA_1G09970		eukaryotic translation initiation factor 3 subunit EifCh, putative	3678.59	-1.50537	0.0612161	2.17608e-134	4.06143e-133	1831.99	2072.61	1850.67	1918.42	5559.67	5330.32	5426.28	5438.76
AFUA_1G09980		mitochondrial carrier protein, putative	124.323	0.328286	0.182935	0.0546591	0.0788837	139.652	152.398	129.203	140.418	114.464	103.716	106.503	108.228
AFUA_1G10012		conserved hypothetical protein	1017.45	-0.0614595	0.0781887	0.421078	0.491501	1053.39	964.68	964.916	994.33	1076.51	1037.16	1008.01	1040.56
AFUA_1G10020		ribonuclease H1, putative	47.177	1.77808	0.334707	1.42755e-08	3.77421e-08	80.3373	73.1511	69.456	74.3148	24.528	15.1496	20.44	20.0392
AFUA_1G10030		hypothetical protein	697.148	2.83932	0.112129	2.22831e-142	4.44103e-141	1175.78	1272.52	1228.55	1225.62	196.224	167.811	142.004	168.68
AFUA_1G10040		HMG box protein, putative	2253.79	-0.548202	0.0626133	1.07566e-18	4.38348e-18	1824.48	1737.34	1910.41	1824.08	2722.6	2709.44	2618.47	2683.51
AFUA_1G10050		DEAD/DEAH box RNA helicase	1705.98	-0.311063	0.0779264	5.24561e-05	0.000107659	1509.14	1684	1374.93	1522.69	1967.69	1812.12	1888.01	1889.27
AFUA_1G10060		conserved hypothetical protein	408.033	1.5548	0.136392	5.91719e-31	3.20034e-30	706.517	537.965	584.775	609.753	185.322	196.945	236.673	206.313
AFUA_1G10080	zafA	C2H2 transcription factor, putative	225.856	-0.672575	0.14605	1.57179e-06	3.61147e-06	189.956	153.922	168.786	170.888	277.075	273.858	291.539	280.824
AFUA_1G10090		hypothetical protein	1262.47	0.701648	0.071967	6.6617e-23	3.02617e-22	1599.99	1597.13	1504.88	1567.33	952.957	960.25	959.603	957.604
AFUA_1G10100		3-oxoacyl-(acyl-carrier-protein) reductase	368.152	1.33989	0.125834	1.85165e-27	9.26639e-27	557.105	548.633	482.458	529.399	190.773	219.086	210.855	206.905
AFUA_1G10110		TIM-barrel enzyme family protein	358.293	2.90049	0.2942	6.56807e-24	3.06151e-23	759.825	705.603	445.116	636.848	98.1119	72.2518	68.8505	79.7381
AFUA_1G10120		UPF0261 domain protein	101.252	2.8824	0.277689	3.31161e-26	1.61988e-25	197.464	161.542	180.735	179.914	33.6124	10.4882	23.6673	22.5893
AFUA_1G10130		adenosylhomocysteinase	17938.8	-0.296599	0.0528434	1.63625e-08	4.3122e-08	15070.4	16958.9	16232.5	16087.3	19264.5	19905.4	20201.2	19790.3
AFUA_1G10140		integral membrane protein	10.3776	1.37063	0.776405	0.00993381	0.0160278	12.7639	12.1918	24.6457	16.5338	1.81689	1.16535	9.6821	4.22145
AFUA_1G10150		conserved hypothetical protein	7.21434	2.68522	1.16982	0.00049509	0.0009309	11.2622	16.7638	13.4431	13.823	1.81689	0	0	0.605629
AFUA_1G10160		conserved hypothetical protein	0.497893	0.266429	1.13703	0.471157		0	0	2.98736	0.995786	0	0	0	0
AFUA_1G10170		conserved hypothetical protein	23.4595	2.35024	0.506027	3.91903e-07	9.44299e-07	37.5408	33.5276	49.2914	40.1199	3.63377	8.15746	8.60631	6.79918
AFUA_1G10180		conserved hypothetical protein	24.7908	-0.885121	0.433593	0.00977201	0.0157836	17.2688	10.6679	17.9241	15.2869	31.7955	43.118	27.9705	34.2947
AFUA_1G10190		pre-mRNA splicing factor (Prp31), putative	869.252	-0.104246	0.101849	0.291237	0.35725	867.192	946.392	701.282	838.289	861.204	879.841	959.603	900.216
AFUA_1G10200	clf1	cell cycle control protein (Cwf4), putative	1008.8	-0.425548	0.114452	0.000133182	0.000264159	994.83	918.96	655.725	856.505	1174.62	1147.87	1160.78	1161.09
AFUA_1G10210		conserved hypothetical protein	1476.33	-0.185192	0.0674663	0.00539588	0.00901424	1379.25	1426.45	1337.59	1381.09	1551.62	1598.86	1564.2	1571.56
AFUA_1G10220		conserved hypothetical protein	1229.65	-0.700252	0.0805354	1.25016e-18	5.07522e-18	994.08	911.341	890.979	932.133	1466.23	1467.18	1648.11	1527.17
AFUA_1G10230	zfpB	C2H2 transcription factor (Egr2), putative	218.368	0.218964	0.150097	0.124874	0.167454	231.251	227.073	249.444	235.923	178.055	188.787	235.598	200.813
AFUA_1G10240		hypothetical protein	0.358596	-0.178838	1.14969	0.596556		0	0	0	0	0	0	2.15158	0.717192
AFUA_1G10250		hypothetical protein	22.5329	0.949459	0.517736	0.014646	0.0230668	40.544	30.4796	24.6457	31.8898	19.9858	16.3149	3.22737	13.176
AFUA_1G10260		conserved hypothetical protein	15.4659	2.32866	0.617878	1.41402e-05	3.03675e-05	27.7802	24.3837	28.3799	26.8479	4.54222	2.3307	5.37894	4.08395
AFUA_1G10270		pyridoxal reductase (AKR8), putative	506.388	0.575256	0.101103	6.2671e-09	1.6833e-08	624.678	592.829	607.927	608.478	426.968	399.716	386.208	404.297
AFUA_1G10280		C2H2 finger domain protein (Gli3), putative	564.66	-0.238611	0.0942977	0.00968778	0.0156586	507.551	522.725	520.547	516.941	626.826	588.503	621.806	612.378
AFUA_1G10290		chromodomain helicase (Chd1), putative	782.871	-0.895271	0.0856998	2.94551e-26	1.44312e-25	553.351	544.061	536.231	544.548	1001.1	1066.3	996.18	1021.19
AFUA_1G10300		hypothetical protein	3.02015	-0.159225	0.722399	0.710609	0.759651	3.75408	1.52398	2.24052	2.50619	1.81689	2.3307	6.45473	3.53411
AFUA_1G10310		RNase L inhibitor of the ABC superfamily, putative	2001	-3.42241	0.0745869	0	0	319.847	348.992	354.002	340.947	3687.37	3706.99	3588.83	3661.06
AFUA_1G10320		formin binding protein (FNB3), putative	947.335	-0.453017	0.0929783	7.01493e-07	1.65824e-06	878.454	819.902	691.573	796.643	1063.79	1122.23	1108.06	1098.03
AFUA_1G10330		conserved hypothetical protein	1117.6	-0.351678	0.0786202	5.83069e-06	1.28835e-05	978.313	923.532	1031.38	977.743	1235.48	1206.14	1330.75	1257.46
AFUA_1G10340		integral membrane protein, Mpv17/PMP22 family, putative	504.63	0.626868	0.108264	3.05472e-09	8.35007e-09	582.633	672.076	593.737	616.148	363.377	426.519	389.435	393.111
AFUA_1G10350	pgkA	phosphoglycerate kinase PgkA, putative	25690.3	-0.395015	0.0454878	2.71261e-18	1.09224e-17	22873.6	22113	21529.9	22172.1	28552.4	29652.4	29420.7	29208.5
AFUA_1G10355		26 proteasome complex subunit Sem1, putative	2929.96	0.0403376	0.0669289	0.53867	0.604213	2949.2	3116.54	2857.41	2974.38	3020.57	3008.94	2627.08	2885.53
AFUA_1G10360	iml2	conserved hypothetical protein	693.117	0.0103937	0.0933743	0.909031	0.929024	699.76	633.976	747.586	693.774	646.812	724.849	705.717	692.459
AFUA_1G10370		MFS multidrug transporter, putative	802.249	-0.468653	0.0944711	4.33286e-07	1.03907e-06	638.944	629.404	737.13	668.493	893	897.321	1017.7	936.006
AFUA_1G10380	nrps1	nonribosomal peptide synthase Pes1	7166.78	0.403605	0.0528542	1.56403e-14	5.50859e-14	7876.81	8075.57	8560.27	8170.88	6309.14	6213.66	5965.25	6162.68
AFUA_1G10390	abcB	ABC multidrug transporter, putative	3713.54	0.849367	0.0588628	7.5911e-48	5.63486e-47	4561.95	5030.66	4762.59	4785.07	2730.78	2578.92	2616.32	2642.01
AFUA_1G10400		conserved hypothetical protein	780.883	-0.958873	0.0918814	2.69631e-26	1.32317e-25	479.771	559.301	547.433	528.835	1020.18	1080.28	998.332	1032.93
AFUA_1G10410		DNA repair protein RAD51, putative	1193.87	-0.161713	0.0737087	0.0254574	0.038806	1094.69	1182.61	1103.08	1126.79	1219.13	1274.9	1288.79	1260.94
AFUA_1G10420		hypothetical protein	29.5785	1.66438	0.448538	2.12396e-05	4.49466e-05	42.7965	60.9592	35.8483	46.5347	16.352	13.9842	7.53052	12.6222
AFUA_1G10430		conserved hypothetical protein	843.409	-0.0501522	0.0899584	0.567196	0.629696	855.93	822.95	805.093	827.991	902.084	915.967	758.431	858.827
AFUA_1G10440		conserved hypothetical protein	977.656	-3.41315	0.103659	4.66042e-239	1.79102e-237	185.451	169.162	145.634	166.749	1756.02	1908.85	1700.82	1788.56
AFUA_1G10450		conserved hypothetical protein	495.984	-0.423471	0.117677	0.000212787	0.000413763	420.457	490.722	356.989	422.723	542.341	605.983	559.41	569.245
AFUA_1G10460		conserved hypothetical protein	504.202	0.394721	0.109097	0.00020774	0.000404639	556.354	527.297	640.041	574.564	465.123	412.535	423.861	433.839
AFUA_1G10465			2.53221	-0.864975	1.02673	0.105787	0.14441	1.50163	0	0.746839	0.74949	2.72533	6.99211	3.22737	4.31494
AFUA_1G10470		conserved hypothetical protein	972.064	0.0231586	0.0790304	0.764458	0.80708	917.497	998.207	1026.16	980.62	963.858	978.896	947.77	963.508
AFUA_1G10480		DNA polymerase POL4, putative	255.916	-0.0453773	0.134403	0.724762	0.772067	237.258	274.317	244.963	252.179	239.829	254.047	285.084	259.653
AFUA_1G10490		F1F0 ATP synthase assembly protein Atp10, putative	771.797	-0.977426	0.0909124	8.77297e-28	4.43913e-27	556.354	466.338	521.294	514.662	1007.46	1047.65	1031.68	1028.93
AFUA_1G10497		vesicle transport v-SNARE protein Gos1, putative	999.801	0.0991855	0.0765521	0.184822	0.238774	1035.37	1045.45	1025.41	1035.41	962.95	1003.37	926.254	964.191
AFUA_1G10510		60S ribosomal protein L35	19135.9	-2.04254	0.0607719	2.89723e-248	1.16247e-246	6995.35	8231.02	7183.1	7469.82	31147.8	31600.9	29657.3	30802
AFUA_1G10525	sin4	RNA polymerase II Mediator complex subunit Sin4, putative	907.532	0.447057	0.0957473	1.94349e-06	4.4353e-06	1051.14	1008.88	1088.89	1049.64	748.557	877.51	670.216	765.428
AFUA_1G10540		SIR2 family histone deacetylase (Hst4), putative	603.622	-0.239018	0.095114	0.0101732	0.0163822	594.646	521.201	536.977	550.942	646.812	671.243	650.852	656.302
AFUA_1G10550	cbfA	CBF/NF-Y family transcription factor, putative	399.451	-0.288901	0.129635	0.0206488	0.0318762	394.178	385.567	295.001	358.249	451.496	393.889	476.574	440.653
AFUA_1G10560		GTP binding protein, putative	1593.49	-2.87054	0.075615	0	0	373.155	402.331	375.66	383.715	2719.88	2870.26	2819.64	2803.26
AFUA_1G10570		glycerol-3-phosphate phosphatase (GppA), putative	891.187	0.530173	0.111661	1.11453e-06	2.59686e-06	1096.19	1239	846.169	1060.45	734.931	714.361	716.475	721.922
AFUA_1G10580		homeobox transcription factor, putative	1892.39	0.92286	0.0639189	5.25416e-48	3.91611e-47	2505.47	2438.37	2497.43	2480.42	1274.55	1352.97	1285.57	1304.36
AFUA_1G10590		GPI anchored protein, putative	44.7308	-0.25802	0.284656	0.296171	0.362035	47.3014	41.1475	30.6204	39.6898	51.7813	51.2755	46.2589	49.7719
AFUA_1G10600		nuclear localization protein, putative	574.437	0.0808527	0.104441	0.424485	0.495033	613.416	643.12	520.547	592.361	521.447	590.834	557.258	556.513
AFUA_1G10610		conserved hypothetical protein	1311.52	0.126149	0.0942853	0.16883	0.219954	1364.98	1178.04	1564.63	1369.22	1351.76	1160.69	1248.99	1253.81
AFUA_1G10620		conserved hypothetical protein	593.15	-0.40956	0.0976173	1.86749e-05	3.97039e-05	506.8	541.013	477.977	508.597	702.227	631.621	699.263	677.703
AFUA_1G10630		S-adenosylmethionine synthetase	21239.4	-1.03047	0.0515622	9.47658e-90	1.1493e-88	13353.3	14653.1	13817.3	13941.2	28378	29655.9	27578.9	28537.6
AFUA_1G10640		ATP binding protein, putative	683.434	-0.760064	0.108443	7.20778e-13	2.34878e-12	436.224	595.876	486.939	506.346	824.867	908.975	847.721	860.521
AFUA_1G10645		conserved hypothetical protein	459.564	0.842554	0.108814	2.24419e-15	8.17931e-15	576.626	621.784	581.041	593.15	311.596	313.48	352.859	325.978
AFUA_1G10650		conserved hypothetical protein	478.151	0.438426	0.11104	5.11207e-05	0.000105056	593.895	573.017	492.167	553.026	377.912	410.204	421.709	403.275
AFUA_1G10660		C6 finger domain protein, putative	543.328	0.297474	0.104864	0.00364253	0.00621859	597.649	665.98	543.699	602.443	456.947	497.605	498.09	484.214
AFUA_1G10670		Vacuolar ATP synthase subunit H, putative	1845.51	0.527679	0.0652714	3.44864e-16	1.29902e-15	2086.52	2244.82	2220.35	2183.9	1508.92	1542.93	1469.53	1507.13
AFUA_1G10690		M protein repeat protein	798.087	-0.041019	0.0902262	0.640853	0.695718	786.855	842.761	733.396	787.671	840.31	847.211	737.991	808.504
AFUA_1G10700		proteasome regulatory particle subunit (Nas6), putative	1073.28	0.173552	0.076425	0.0207201	0.0319754	1110.46	1202.42	1109.8	1140.89	1023.82	1018.52	974.664	1005.67
AFUA_1G10710	prp46	mRNA splicing protein (Prp5), putative	1210.16	-0.505993	0.0766738	2.37852e-11	7.23084e-11	990.326	1057.64	947.739	998.569	1427.16	1485.82	1352.27	1421.75
AFUA_1G10720		origin recognition complex subunit Orc1, putative	421.844	-0.739896	0.111145	8.90165e-12	2.75676e-11	325.854	283.46	326.369	311.894	526.897	548.881	519.606	531.795
AFUA_1G10730		conserved hypothetical protein	23.2348	0.229396	0.364257	0.437327	0.507799	21.0228	32.0036	25.3925	26.1397	22.7111	22.1417	16.1368	20.3299
AFUA_1G10740		prefoldin subunit 5, putative	735.77	-0.77038	0.0978329	9.96414e-16	3.69969e-15	531.577	609.592	487.686	542.952	912.077	891.494	982.195	928.589
AFUA_1G10750		prolyl-tRNA synthetase	674.691	-1.52428	0.0981567	3.07412e-55	2.54768e-54	346.877	329.18	360.723	345.593	1059.25	1030.17	921.951	1003.79
AFUA_1G10760	mak21 (Scer)	CCAAT-box-binding transcription factor, ribosomal biogenesis	838.113	-2.56481	0.104959	1.20208e-132	2.20737e-131	223.743	298.7	213.596	245.346	1457.14	1438.04	1397.45	1430.88
AFUA_1G10770		neutral amino acid permease, putative	300.508	0.94467	0.148855	3.76879e-11	1.13437e-10	385.168	362.707	444.369	397.415	173.513	244.724	192.566	203.601
AFUA_1G10780		glycine cleavage system T protein	787.772	-0.0122815	0.0856424	0.883235	0.908676	735.048	807.71	811.067	784.609	752.191	804.093	816.523	790.936
AFUA_1G10790		alpha-1,2-mannosidase family protein, putative	327.56	2.01201	0.137721	5.60248e-49	4.24168e-48	533.079	504.438	542.205	526.574	148.076	109.543	128.019	128.546
AFUA_1G10800		thioesterase family protein	1007.66	0.0490966	0.0792782	0.526216	0.59233	994.08	1092.69	994.79	1027.19	1006.56	1020.85	937.012	988.139
AFUA_1G10810		vacuolar ATP synthase subunit c	1852.67	0.167114	0.068505	0.013222	0.0209619	2039.21	2034.51	1816.31	1963.35	1759.65	1737.54	1728.79	1742
AFUA_1G10820		adenylylsulfate kinase	1935.03	-0.954592	0.071651	2.72022e-41	1.80845e-40	1383	1370.06	1190.46	1314.51	2546.37	2527.65	2592.65	2555.56
AFUA_1G10830		succinyl-CoA synthetase subunit alpha, putative	185.515	0.432294	0.154098	0.00323857	0.00556335	222.992	216.405	205.381	214.926	149.893	167.811	150.61	156.105
AFUA_1G10840		conserved hypothetical protein	707.431	0.645253	0.123737	7.59503e-08	1.91357e-07	899.477	1011.92	699.041	870.147	549.608	477.794	606.745	544.716
AFUA_1G10850	sumO	ubiquitin-like modifier SUMO, putative	1869.39	0.531027	0.0643938	8.93617e-17	3.42698e-16	2124.81	2295.12	2224.09	2214.67	1524.37	1500.97	1546.98	1524.11
AFUA_1G10860		nuclear pore complex protein Nup107, putative	1116.54	-0.666545	0.0922389	1.9562e-13	6.55281e-13	789.858	1008.88	788.662	862.465	1398.09	1365.79	1347.96	1370.62
AFUA_1G10870		urea hydro-lyase/cyanamide hydratase, putative	0.651288	0.232334	1.05977	0.572335	0.634473	2.25245	0	0.746839	0.999762	0.908443	0	0	0.302814
AFUA_1G10880	pmcA	P-type calcium ATPase, putative	149.856	-0.157267	0.167716	0.319368	0.385834	155.419	120.394	144.14	139.984	158.069	160.819	160.292	159.727
AFUA_1G10890		purine-cytosine permease, putative	3.01594	0.880288	1.01383	0.100735	0.137865	1.50163	4.57194	8.96207	5.01188	0.908443	0	2.15158	1.02001
AFUA_1G10900		conserved hypothetical protein	837.181	-0.0184991	0.0829917	0.819536	0.854532	795.114	824.474	874.549	831.379	832.134	815.746	881.071	842.984
AFUA_1G10910	tubA	tubulin beta, putative	19654	-0.421794	0.0503788	3.82415e-17	1.48657e-16	15844.5	17396.2	17105.6	16782.1	21970.7	23057.7	22549.6	22526
AFUA_1G10920		nuclear mRNA splicing factor-associated protein, putative	959.88	-0.00823663	0.0876359	0.923275	0.939679	1025.61	1002.78	845.422	957.938	961.133	990.549	933.784	961.822
AFUA_1G10930		ammonium transporter (Mep2), putative	120.212	2.52107	0.234968	1.2492e-27	6.28953e-27	219.989	201.165	196.419	205.858	39.0631	43.118	21.5158	34.5656
AFUA_1G10940	sskB	MAP kinase kinase kinase SskB, putative	501.692	0.463913	0.100255	2.30348e-06	5.23326e-06	587.138	554.729	607.927	583.265	423.335	420.692	416.33	420.119
AFUA_1G10950		vesicle-mediated transport protein Vid24, putative	1103.35	0.543703	0.0731133	5.50862e-14	1.89473e-13	1318.43	1313.67	1303.23	1311.78	901.176	894.99	888.601	894.923
AFUA_1G10960		Mago nashi domain protein	1434.08	-0.233157	0.085546	0.00550624	0.00918178	1344.71	1162.8	1431.69	1313.07	1694.25	1466.01	1505.03	1555.1
AFUA_1G10970		Coatomer subunit beta, putative	3427.74	-0.0673215	0.0573997	0.232117	0.292773	3201.48	3537.16	3307	3348.55	3469.35	3522.86	3528.59	3506.93
AFUA_1G10980		sphingosine kinase (SphK), putative	225.095	-0.265742	0.142926	0.0516068	0.0747868	193.71	213.357	203.14	203.403	263.449	256.377	220.537	246.788
AFUA_1G10990		ribosomal RNA processing protein, putative	685.569	-2.8384	0.128203	1.585e-109	2.37437e-108	213.232	124.966	151.608	163.269	1211.86	1159.53	1252.22	1207.87
AFUA_1G11000		C6 transcription factor, putative	149.643	-0.142289	0.175517	0.387338	0.457038	143.406	118.871	159.077	140.451	152.618	182.96	140.928	158.836
AFUA_1G11010		short chain oxidoreductase/dehydrogenase, putative	113.779	3.60551	0.272902	2.74552e-41	1.82394e-40	213.232	220.977	199.406	211.205	15.4435	17.4803	16.1368	16.3535
AFUA_1G11020		L-arabinitol 4-dehydrogenase	0.248946	0.124766	1.15207	0.701446		0	0	1.49368	0.497893	0	0	0	0
AFUA_1G11030		xylitol dehydrogenase	1.69438	0.297545	0.892613	0.513754	0.580195	1.50163	1.52398	3.7342	2.25327	0	2.3307	1.07579	1.1355
AFUA_1G11040		conserved hypothetical protein	22.1945	1.02265	0.462347	0.00492671	0.00827906	29.2818	35.0516	29.8736	31.4023	10.9013	15.1496	12.9095	12.9868
AFUA_1G11050		MFS sugar transporter, putative	26.3474	0.0749199	0.354257	0.796002	0.833331	39.7932	19.8118	21.6583	27.0878	19.9858	25.6377	31.1979	25.6071
AFUA_1G11055			0	0	1.26153			0	0	0	0	0	0	0	0
AFUA_1G11060		ubiquitin domain protein, putative	419.758	0.137131	0.110804	0.200517	0.256792	464.004	458.718	401.799	441.507	416.976	382.235	394.814	398.008
AFUA_1G11070		G-patch domain protein, putative	796.648	-0.0625628	0.0864005	0.45765	0.527496	771.087	803.138	763.27	779.165	822.141	869.353	750.9	814.131
AFUA_1G11080	kin1	serine/threonine protein kinase Kin1, putative	986.689	0.476854	0.0871108	2.67598e-08	6.95374e-08	1087.18	1258.81	1112.79	1152.93	771.268	882.172	807.917	820.452
AFUA_1G11090	clrD	histone-lysine N-methyltransferase Clr4	458.315	-1.25075	0.109062	1.89599e-31	1.0384e-30	253.776	272.793	282.305	269.624	632.277	637.448	671.292	647.005
AFUA_1G11100		hypothetical protein	35.2691	1.79237	0.427171	3.02754e-06	6.82714e-06	45.7997	59.4353	62.7345	55.9898	12.7182	24.4724	6.45473	14.5484
AFUA_1G11110	cch1	calcium channel subunit Cch1	865.117	-0.151905	0.0842952	0.0651047	0.0926666	849.923	853.429	754.308	819.22	911.169	903.148	918.723	911.013
AFUA_1G11120		conserved hypothetical protein	2832.49	0.106525	0.0671789	0.105642	0.144235	3107.63	2849.84	2858.15	2938.54	2643.57	2585.92	2949.81	2726.43
AFUA_1G11130		60S ribosomal protein L6	24462.9	-2.04203	0.0509597	0	0	9953.56	9721.47	8971.78	9548.94	38532.5	40078.8	39519.1	39376.8
AFUA_1G11140		Sterol desaturase family	316.285	0.362538	0.1224	0.00223053	0.00390837	379.162	361.183	333.09	357.812	277.075	275.023	272.174	274.758
AFUA_1G11150	ksrA	3-ketosphinganine reductase (Tsc10), putative	688.015	-0.709981	0.0927423	6.7297e-15	2.40275e-14	538.335	510.534	507.851	518.906	908.443	864.691	798.235	857.123
AFUA_1G11160		Sas10/Utp3 family protein	929.651	-3.14701	0.105475	1.01495e-196	2.98199e-195	210.979	196.594	156.836	188.136	1764.2	1657.13	1592.17	1671.16
AFUA_1G11170		DNA mismatch repair protein Msh5, putative	17.5963	-0.10323	0.389464	0.737969	0.783839	15.0163	16.7638	17.9241	16.5681	15.4435	22.1417	18.2884	18.6245
AFUA_1G11180	hsp78	heat shock protein/chaperonin HSP78, putative	2341.64	-1.04902	0.0630358	4.2476e-63	3.82284e-62	1567.7	1546.84	1454.1	1522.88	3181.37	3247.84	3052.01	3160.41
AFUA_1G11190		eukaryotic translation elongation factor 1 subunit Eef1-beta, putative	23169.8	-1.3796	0.0529036	7.27279e-151	1.58092e-149	12593.4	13673.2	12292.2	12852.9	33671.5	34511.9	32276.9	33486.7
AFUA_1G11200		conserved hypothetical protein	748.43	-0.0804914	0.0835407	0.323183	0.390081	723.035	722.367	734.143	726.515	772.177	790.109	748.749	770.345
AFUA_1G11210		hypothetical protein	12.1923	-0.0103972	0.460374	0.975735	0.981446	10.5114	18.2878	8.21523	12.3381	14.5351	15.1496	6.45473	12.0465
AFUA_1G11220		GPI anchored protein, putative	21063.9	0.47161	0.0577349	1.92915e-16	7.31198e-16	22633.3	25761.4	25137.9	24510.9	17388.5	16938.4	18524	17617
AFUA_1G11230	hmg2	HMG-CoA reductase	2.49612	0.202883	0.784558	0.645952	0.699927	3.75408	1.52398	3.7342	3.00408	3.63377	2.3307	0	1.98816
AFUA_1G11240		hypothetical protein	0.812428	0.278825	1.0523	0.509546	0.576229	0.750815	3.04796	0	1.26626	0	0	1.07579	0.358596
AFUA_1G11250		amidohydrolase, putative	82.6547	1.66066	0.25016	4.34382e-12	1.36473e-11	131.393	137.158	112.026	126.859	39.0631	40.7873	35.501	38.4505
AFUA_1G11260		conserved hypothetical protein	0.443172	0.0665901	1.09934	0.856009		0	0	1.49368	0.497893	0	1.16535	0	0.388451
AFUA_1G11270		conserved hypothetical protein	9.50777	2.22634	0.85751	0.000537854	0.00100694	14.2655	22.8597	13.4431	16.8561	1.81689	4.66141	0	2.15943
AFUA_1G11280		oxidoreductase, putative	10.0077	1.53419	0.843746	0.00724434	0.0118977	25.5277	18.2878	5.97471	16.5967	2.72533	0	7.53052	3.41862
AFUA_1G11290		C6 finger domain protein, putative	27.5643	3.19423	0.517699	4.00987e-11	1.20534e-10	51.8063	50.2914	50.0382	50.712	5.45066	3.49606	4.30315	4.41662
AFUA_1G11300		methyltransferase, putative	0.304434	-0.012286	1.13126	0.970949		0.750815	0	0	0.250272	0	0	1.07579	0.358596
AFUA_1G11310		AMP-binding enzyme domain protein	2.54447	-0.31233	0.837916	0.492046	0.560582	0.750815	3.04796	1.49368	1.76415	1.81689	8.15746	0	3.32478
AFUA_1G11320		class II DAHP synthetase family protein	0.249609	0.12498	1.15209	0.700968		0.750815	0	0.746839	0.499218	0	0	0	0
AFUA_1G11330		lactonohydrolase, putative	7.45554	2.39929	1.0741	0.000928733	0.00169994	6.75734	19.8118	14.9368	13.8353	0	0	3.22737	1.07579
AFUA_1G11340		glycosyl hydrolase family 88, putative	0.94239	0.396479	1.05963	0.370818	0.440226	1.50163	0	2.98736	1.49633	0	1.16535	0	0.388451
AFUA_1G11350		MFS transporter of unkown specificity	0.304434	-0.012286	1.13126	0.970949		0.750815	0	0	0.250272	0	0	1.07579	0.358596
AFUA_1G11360		aldehyde reductase II	26.8807	2.36016	0.465304	5.01405e-08	1.27886e-07	38.2916	51.8153	47.7977	45.9682	5.45066	9.32282	8.60631	7.79326
AFUA_1G11370		versicolorin B synthase, putative	72.7095	0.970516	0.268591	5.24585e-05	0.000107659	80.3373	109.727	105.304	98.4561	38.1546	48.9448	53.7894	46.9629
AFUA_1G11380		integral membrane protein, putative	264.51	1.92365	0.151701	1.65241e-37	1.01553e-36	403.188	416.047	440.635	419.957	107.196	90.8975	129.095	109.063
AFUA_1G11390		cytochrome P450, putative	378.638	1.53273	0.139602	6.48672e-29	3.36453e-28	614.167	554.729	523.534	564.143	164.428	178.299	236.673	193.134
AFUA_1G11400		alpha/beta fold family hydrolase, putative	254.059	0.169077	0.138664	0.20197	0.258436	275.549	260.601	273.343	269.831	226.202	213.259	275.402	238.288
AFUA_1G11410		ubiquitin conjugating enzyme E2, putative	231.927	-0.575548	0.144885	3.45166e-05	7.19069e-05	195.212	155.446	197.166	182.608	277.984	278.519	287.236	281.246
AFUA_1G11420	ssdA	cell wall biogenesis protein phosphatase Ssd1, putative	3671.6	0.242532	0.0550599	9.22751e-06	2.00774e-05	3865.2	4158.94	3930.61	3984.92	3331.26	3408.65	3334.94	3358.29
AFUA_1G11430		hypothetical protein	0.248946	0.124766	1.15207	0.701446		0	0	1.49368	0.497893	0	0	0	0
AFUA_1G11440		RNA export mediator Gle1, putative	338.677	-1.25496	0.144689	4.22286e-19	1.74588e-18	213.982	164.59	209.862	196.145	521.447	520.912	401.269	481.209
AFUA_1G11450		myosin class II heavy chain (MHC), putative	1039.13	-0.893668	0.0855795	3.08965e-26	1.51212e-25	783.851	635.5	741.611	720.321	1369.93	1349.48	1354.42	1357.94
AFUA_1G11460	bgt1	1,3-beta-glucanosyltransferase Bgt1	4152.59	0.171053	0.0529395	0.00111579	0.00202563	4411.04	4273.24	4514.64	4399.64	3948.1	3950.54	3817.97	3905.54
AFUA_1G11470		endosomal cargo receptor (P24), putative	2437.52	-0.29883	0.0649477	3.4329e-06	7.71449e-06	2112.79	2360.65	2084.43	2185.96	2672.64	2639.52	2755.09	2689.09
AFUA_1G11480		conserved hypothetical protein	4989.83	0.827266	0.0564897	3.543e-49	2.69813e-48	6493.05	5990.77	6680.48	6388.1	3620.15	3548.5	3606.04	3591.56
AFUA_1G11490		vacuolar endopolyphosphatase, putative	961.081	-0.433863	0.078397	2.06539e-08	5.40098e-08	835.658	771.134	833.473	813.421	1101.03	1125.73	1099.46	1108.74
AFUA_1G11500	erg27	conserved hypothetical protein	1178.49	0.0868862	0.0796709	0.263921	0.327984	1197.55	1296.91	1157.6	1217.35	1213.68	1145.54	1059.65	1139.62
AFUA_1G11510		conserved hypothetical protein	377.782	-0.584937	0.118435	3.76469e-07	9.08402e-07	301.828	294.128	301.723	299.226	416.976	447.495	504.545	456.339
AFUA_1G11520		fungal specific transcription factor, putative	162.226	-0.000754938	0.162099	0.996073	0.997168	165.93	161.542	158.33	161.934	147.168	187.622	152.762	162.517
AFUA_1G11530		2,4-dihydroxyhept-2-ene-1,7-dioic acid aldolase	542.772	3.06522	0.129941	4.32722e-124	7.25825e-123	1041.38	1028.69	843.181	971.083	111.739	116.535	115.109	114.461
AFUA_1G11535		conserved hypothetical protein	673.397	0.448301	0.0939914	1.18386e-06	2.75136e-06	735.799	825.998	781.941	781.246	598.664	526.739	571.244	565.549
AFUA_1G11540		CORD and CS domain protein	4081.94	0.945976	0.0629488	7.89601e-52	6.21044e-51	5414.13	5749.98	4987.39	5383.83	2748.04	2717.6	2874.51	2780.05
AFUA_1G11550		ethanolamine kinase, putative	3680.6	-0.781468	0.0536093	1.11036e-48	8.3649e-48	2653.38	2726.4	2727.46	2702.41	4570.38	4763.96	4642.03	4658.79
AFUA_1G11560		4-hydroxyphenylpyruvate dioxygenase, putative	100.041	1.12134	0.236222	2.54257e-07	6.21684e-07	123.134	156.97	137.418	139.174	56.3235	76.9132	49.4863	60.9077
AFUA_1G11570		quinate utilisation oxidoreductase QutH	58.0445	1.88443	0.326153	1.12789e-09	3.15698e-09	78.8356	123.442	76.9244	93.0675	29.9786	18.6456	20.44	23.0214
AFUA_1G11580	qutD	MFS quinate transporter QutD	64.3304	-1.08899	0.283449	1.66814e-05	3.55985e-05	39.7932	50.2914	29.8736	39.9861	91.7528	83.9054	90.3662	88.6748
AFUA_1G11590		quinate 5-dehydrogenase QutB, putative	60.5483	-0.0711621	0.247779	0.748225	0.792238	68.3242	57.9113	50.0382	58.7579	69.0417	51.2755	66.6989	62.3387
AFUA_1G11600		inositol monophosphatase QutG, putative	5.70565	-0.0468457	0.570241	0.903076	0.924078	5.25571	6.09592	5.22787	5.5265	6.3591	6.99211	4.30315	5.88479
AFUA_1G11610	qutE1	3-dehydroquinate dehydratase QutE	0.27588	-0.0115581	1.13913	0.972017		0	0	0.746839	0.248946	0.908443	0	0	0.302814
AFUA_1G11620		C6 transcription factor QutA, putative	176.273	0.733971	0.170588	5.40448e-06	1.19708e-05	189.956	243.837	235.254	223.016	127.182	139.842	121.564	129.529
AFUA_1G11630		quinate pathway repressor protein QutR, putative	299.694	1.02573	0.146713	3.73141e-13	1.23405e-12	399.434	396.235	415.989	403.886	152.618	214.425	219.461	195.501
AFUA_1G11640		cytosolic Cu/Zn superoxide dismutase, putative	3.66538	-0.532002	0.837122	0.261476	0.325345	4.50489	1.52398	0	2.00962	7.26755	1.16535	7.53052	5.32114
AFUA_1G11650		flavin-binding monooxygenase, putative	15.1196	0.738448	0.5194	0.0523805	0.0758236	18.0196	24.3837	19.4178	20.607	9.08443	5.82676	13.9853	9.63215
AFUA_1G11660		conserved hypothetical protein	1036.59	-0.0271735	0.0811958	0.732026	0.778472	1004.59	1115.55	966.41	1028.85	1099.22	1029.01	1004.79	1044.34
AFUA_1G11670		small nuclear ribonucleoprotein Lsm8, putative	344.342	-0.608179	0.126789	7.29029e-07	1.7211e-06	288.313	234.693	283.052	268.686	443.32	435.842	380.829	419.997
AFUA_1G11690		proline-rich, actin-associated protein Vrp1, putative	855.957	0.163893	0.0947673	0.0756915	0.106159	837.91	842.761	1035.12	905.264	819.416	794.77	805.766	806.651
AFUA_1G11700		conserved hypothetical protein	633.381	-0.552617	0.0935945	1.83926e-09	5.09333e-09	494.037	499.866	536.977	510.293	728.572	745.825	795.008	756.468
AFUA_1G11710		60S ribosomal protein L1	28433.6	-2.05468	0.0528769	0	0	10359	11756	10957.6	11024.2	45197.8	45385.8	46945.3	45842.9
AFUA_1G11715		conserved hypothetical protein	2.09236	0.268725	0.902948	0.552755	0.617508	6.75734	0	1.49368	2.75034	0	0	4.30315	1.43438
AFUA_1G11720		conserved hypothetical protein	124.987	-0.0582864	0.188352	0.739833	0.78527	99.8585	149.35	119.494	122.901	119.006	136.346	125.867	127.073
AFUA_1G11730	arfA	ADP-ribosylation factor, putative	14875.9	0.0644132	0.0443187	0.140023	0.185637	14821.8	15364.8	15458.1	15214.9	14467.9	14498.1	14644.7	14536.9
AFUA_1G11740		conserved hypothetical protein	303.338	-1.01174	0.158526	2.50233e-11	7.5996e-11	190.707	254.505	155.343	200.185	368.828	430.015	420.633	406.492
AFUA_1G11760		conserved hypothetical protein	1171.57	0.0475636	0.0727499	0.504119	0.571297	1195.3	1242.04	1141.92	1193.09	1173.71	1135.05	1141.41	1150.06
AFUA_1G11770		COPII-coated vesicle protein SurF4/Erv29, putative	1287.71	0.637894	0.0770049	5.09039e-17	1.96872e-16	1533.17	1510.26	1667.69	1570.37	951.14	1002.2	1061.8	1005.05
AFUA_1G11780		conserved hypothetical protein	970.794	0.453491	0.0792514	6.70076e-09	1.79766e-08	1174.28	1124.7	1075.45	1124.81	805.789	807.589	836.963	816.781
AFUA_1G11790		nucleoside hydrolase, putative	699.284	1.38491	0.0974232	8.12409e-47	5.93854e-46	1006.09	1046.97	989.562	1014.21	411.525	340.283	401.269	384.359
AFUA_1G11800		HLH transcription factor, putative	410.811	0.767881	0.112367	2.42213e-12	7.71084e-12	514.309	495.294	548.927	519.51	293.427	318.141	294.766	302.111
AFUA_1G11805			80.9547	2.79886	0.292184	1.17136e-22	5.29728e-22	132.144	135.634	159.077	142.285	11.8098	24.4724	22.5916	19.6246
AFUA_1G11810		conserved hypothetical protein	264.364	0.850148	0.146431	1.45394e-09	4.04226e-09	361.893	373.375	294.255	343.174	173.513	184.126	199.021	185.553
AFUA_1G11820		MFS transporter, putative	2.1897	0.788095	1.06717	0.130903	0.174716	5.25571	4.57194	1.49368	3.77378	1.81689	0	0	0.605629
AFUA_1G11830	qutD	MFS sugar transporter, putative	60.7474	0.559149	0.270989	0.0188629	0.0292831	66.8226	71.6271	85.1397	74.5298	59.0488	43.118	38.7284	46.9651
AFUA_1G11840		hypothetical protein	24.2735	-0.142801	0.347108	0.617259	0.674505	24.0261	24.3837	19.4178	22.6092	27.2533	27.9685	22.5916	25.9378
AFUA_1G11850		conserved hypothetical protein	251.66	0.0345744	0.129556	0.781252	0.821573	259.782	262.125	243.47	255.125	243.463	249.385	251.735	248.194
AFUA_1G11860		mitochondrial import receptor subunit tom22	1634.96	-1.70117	0.0696972	2.71038e-132	4.93723e-131	766.583	722.367	805.839	764.93	2525.47	2477.54	2511.97	2504.99
AFUA_1G11870		mitochondrial processing peptidase alpha subunit, putative	1506.37	-0.514671	0.0701743	1.26352e-13	4.2797e-13	1262.12	1292.34	1162.08	1238.85	1803.26	1743.37	1775.05	1773.89
AFUA_1G11880		acetoacetyl-CoA synthase	285.063	-0.13479	0.133547	0.292029	0.358077	301.828	237.741	268.862	269.477	287.068	329.795	285.084	300.649
AFUA_1G11890	lcb2	serine palmitoyltransferase 2, putative	724.444	-1.14377	0.095811	7.90195e-34	4.52363e-33	450.489	419.095	472.002	447.195	922.07	1067.46	1015.54	1001.69
AFUA_1G11900	gprG	PQ loop repeat protein	584.93	0.683381	0.105911	4.12699e-11	1.23973e-10	725.288	646.168	797.624	723.027	443.32	419.527	477.65	446.832
AFUA_1G11910		conserved histidine-rich protein	69.064	2.60818	0.301035	6.70481e-19	2.75078e-18	133.645	108.203	116.507	119.452	13.6267	19.811	22.5916	18.6764
AFUA_1G11920		SH3 domain protein, putative	445.425	-0.549972	0.117357	1.44362e-06	3.32958e-06	346.877	310.892	413.002	356.924	549.608	518.582	533.591	533.927
AFUA_1G11930		protein kinase, putative	1097.66	-0.777966	0.0761557	4.82072e-25	2.294e-24	825.897	777.23	810.32	804.483	1437.16	1394.93	1340.43	1390.84
AFUA_1G11940		50S ribosomal subunit protein L15	1611.08	-0.953535	0.0844248	2.24706e-30	1.20177e-29	1042.88	1237.47	1007.49	1095.95	2044.91	2035.87	2297.88	2126.22
AFUA_1G11950		mucin, putative	796.345	0.407266	0.0886185	2.97793e-06	6.71859e-06	843.166	961.632	931.308	912.035	707.677	647.936	686.353	680.655
AFUA_1G11960		alternative NADH-dehydrogenase	2845.34	-1.55903	0.0638688	2.05099e-132	3.75108e-131	1331.95	1501.12	1491.44	1441.5	4166.12	4267.52	4313.91	4249.18
AFUA_1G11970		mitochondrial dynamin GTPase (Msp1), putative	2155.33	-0.104223	0.0619476	0.0864773	0.119811	1987.41	2115.29	2126.25	2076.32	2189.35	2277.1	2236.56	2234.34
AFUA_1G11980		glutamine amidotransferase, putative	733.012	0.286016	0.0914587	0.00143926	0.00257794	774.091	806.186	843.181	807.819	705.861	663.085	605.669	658.205
AFUA_1G11990		conserved hypothetical protein	362.92	0.382587	0.121667	0.00117899	0.00213357	427.214	437.382	377.154	413.917	343.392	289.007	303.372	311.924
AFUA_1G12000		nuclear and cytoplasmic polyadenylated RNA-binding protein pub1	1187.82	-0.710547	0.0781768	3.49964e-20	1.49226e-19	958.791	835.141	892.473	895.469	1522.55	1419.4	1498.57	1480.17
AFUA_1G12010		conserved hypothetical protein	543.599	-0.370599	0.100867	0.000173996	0.000341321	471.512	438.906	502.623	471.014	656.805	598.991	592.759	616.185
AFUA_1G12020		arrestin domain protein	631.395	0.5749	0.0916823	1.77908e-10	5.18192e-10	742.557	775.706	756.548	758.27	487.834	524.408	501.317	504.52
AFUA_1G12025		antibiotic biosynthesis monooxygenase, putative	194.647	0.070318	0.151791	0.62607	0.682495	173.438	224.025	204.634	200.699	192.59	180.63	192.566	188.595
AFUA_1G12030		conserved hypothetical protein	361.477	0.0802465	0.123331	0.499127	0.566567	351.382	359.659	404.787	371.943	337.033	315.81	400.193	351.012
AFUA_1G12040	chs7	chitin biosynthesis protein (Chs7), putative	1318.05	-0.2203	0.0745174	0.0027126	0.00469613	1156.26	1264.9	1229.3	1216.82	1450.78	1474.17	1332.9	1419.29
AFUA_1G12050		acetyltransferase, GNAT family family	77.0865	0.378601	0.22759	0.0663909	0.0943645	90.0979	92.9628	83.646	88.9022	69.9501	69.9211	55.941	65.2708
AFUA_1G12060		acyl-CoA thioesterase	177.245	0.413906	0.156745	0.00549289	0.00916623	197.464	217.929	198.659	204.684	144.443	146.834	158.141	149.806
AFUA_1G12065		37S ribosomal protein Mrp17	1465.05	-1.51626	0.0720255	3.09741e-99	4.17944e-98	741.806	783.326	751.32	758.817	2256.57	2076.66	2180.62	2171.28
AFUA_1G12070		glycine cleavage system H protein	3558.48	-0.163736	0.0832822	0.0444417	0.0651917	3166.94	3928.82	2969.43	3355.06	3715.53	3958.7	3611.42	3761.89
AFUA_1G12080	dscA	RING finger ubiquitin ligase (Tul1), putative	692.335	0.637265	0.0941874	5.63137e-12	1.76014e-11	864.189	765.038	903.675	844.301	533.256	548.881	538.97	540.369
AFUA_1G12090		cation efflux family protein family	640.118	0.211506	0.103542	0.0356806	0.0530751	713.275	589.781	757.295	686.783	597.756	619.967	562.637	593.453
AFUA_1G12100		conserved hypothetical protein	9.27685	-0.66001	0.612952	0.113619	0.15404	9.00979	4.57194	3.7342	5.77197	11.8098	9.32282	17.2126	12.7817
AFUA_1G12110		NADH-ubiquinone oxidoreductase 14 kDa subunit, putative	3697.83	-1.92205	0.0594783	1.00898e-229	3.57581e-228	1569.2	1537.7	1517.58	1541.49	6034.79	5999.23	5528.48	5854.17
AFUA_1G12120		arginine rich protein	349.885	-1.2561	0.144431	3.43835e-19	1.42672e-18	246.267	201.165	165.051	204.161	526.897	466.141	493.787	495.608
AFUA_1G12130		translation initiation factor eIF4E, putative	334.659	0.948587	0.13671	6.63542e-13	2.16537e-12	452.742	376.423	499.635	442.933	244.371	212.094	222.688	226.385
AFUA_1G12140		conserved hypothetical protein	512.039	-0.156825	0.104933	0.12315	0.165508	430.217	519.677	502.623	484.172	556.876	531.401	531.44	539.905
AFUA_1G12150		nucleoside diphosphatase Gda1	1610.1	-0.138895	0.0705993	0.0449433	0.0658956	1548.93	1450.83	1585.54	1528.43	1597.95	1769	1708.35	1691.77
AFUA_1G12160		translation initiation factor IF3, putative	548.419	-0.969279	0.112615	1.16733e-18	4.74645e-18	420.457	312.416	362.964	365.279	697.685	735.337	761.658	731.56
AFUA_1G12170		translation elongation factor EF-Tu, putative	8051.35	-3.14028	0.058983	0	0	1577.46	1798.3	1555.67	1643.81	14327.1	14754.5	14295.1	14458.9
AFUA_1G12180	sey1	GTP-binding protein Sey1, putative	1805.21	-0.218971	0.0749653	0.00304218	0.00523883	1768.92	1694.67	1534.01	1665.87	1920.45	2078.99	1834.22	1944.55
AFUA_1G12190		conserved hypothetical protein	449.579	1.45739	0.113047	6.11252e-39	3.86081e-38	662.219	635.5	681.864	659.861	218.026	247.055	252.81	239.297
AFUA_1G12200		conserved hypothetical protein	564.658	0.222065	0.117694	0.0508905	0.0738662	717.78	605.02	507.851	610.217	514.179	512.755	530.364	519.099
AFUA_1G12210		NADH oxidase	166.499	-1.22359	0.178287	6.99601e-13	2.2814e-12	93.1011	99.0588	102.317	98.1589	223.477	212.094	268.947	234.839
AFUA_1G12220		conserved hypothetical protein	152.333	-0.756094	0.193225	2.73488e-05	5.74609e-05	88.5962	115.823	127.709	110.709	168.062	191.118	222.688	193.956
AFUA_1G12230		ankyrin repeat protein	136.79	-0.672793	0.189539	0.000145123	0.00028672	111.872	94.4868	101.57	102.643	158.978	152.661	201.172	170.937
AFUA_1G12240	ptr2	MFS peptide transporter, putaitve	322.955	2.14685	0.15416	9.88047e-45	6.94377e-44	527.823	528.821	528.762	528.469	109.922	88.5668	153.838	117.442
AFUA_1G12250	rcfB	mitochondrial hypoxia responsive domain protein	3031.62	-1.42273	0.0780235	3.23847e-75	3.37483e-74	1817.72	1690.09	1422.73	1643.52	4375.06	4314.13	4569.95	4419.72
AFUA_1G12260		transcriptional elongation factor Iws1, putative	1115.42	-0.115464	0.0762984	0.121649	0.163786	1119.47	1082.03	1007.49	1069.66	1149.18	1188.66	1145.71	1161.18
AFUA_1G12270		hypothetical protein	1243.66	-1.03548	0.0781572	5.84732e-41	3.86203e-40	759.074	800.09	876.042	811.736	1635.2	1688.6	1702.97	1675.59
AFUA_1G12280		nucleoporin, putative	1550.3	-1.79921	0.0824107	2.45465e-106	3.5319e-105	693.003	778.754	610.914	694.224	2455.52	2435.59	2328.01	2406.37
AFUA_1G12290		NADH-ubiquinone oxidoreductase 19 kDa subunit, putative	2816.09	-2.93818	0.0726915	0	0	661.468	720.843	575.813	652.708	4947.38	5027.33	4963.69	4979.47
AFUA_1G12300		Acyl CoA binding protein, putative	450.415	-0.0198397	0.107865	0.849518	0.879651	461.001	455.67	424.205	446.959	413.342	496.44	451.831	453.871
AFUA_1G12310		GABA permease, putative	378.549	1.74457	0.124135	1.40245e-45	1.00027e-44	559.358	627.88	566.104	584.447	161.703	184.126	172.126	172.652
AFUA_1G12320		hypothetical protein	3.55792	0.221151	0.720268	0.607665	0.665858	6.00652	4.57194	2.24052	4.27299	0.908443	1.16535	6.45473	2.84284
AFUA_1G12332		jumonji family transcription factor, putative	650.282	-0.16907	0.106673	0.101964	0.139422	589.39	640.072	602.699	610.72	595.03	680.566	793.932	689.843
AFUA_1G12340		carnitine acetyl transferase	1466.98	0.349207	0.0686585	2.78122e-07	6.77852e-07	1683.33	1610.85	1641.55	1645.24	1258.19	1347.15	1260.82	1288.72
AFUA_1G12350		SCP-like extracellular protein, putative	2786.22	0.303832	0.0614373	6.17455e-07	1.46605e-06	2949.2	3165.31	3133.74	3082.75	2368.31	2511.33	2589.42	2489.69
AFUA_1G12360		hypothetical protein	0.27588	-0.0115581	1.13913	0.972017		0	0	0.746839	0.248946	0.908443	0	0	0.302814
AFUA_1G12370		DUF255 domain protein	1114.23	0.952072	0.0766918	3.52206e-36	2.09941e-35	1414.54	1520.93	1483.97	1473.15	778.536	736.503	750.9	755.313
AFUA_1G12380		WD repeat protein	966.178	-1.33857	0.0815932	1.83297e-61	1.62242e-60	519.564	565.397	555.648	546.87	1422.62	1389.1	1344.74	1385.49
AFUA_1G12390		G2/M phase checkpoint control protein Sum2, putative	2129.1	-0.887829	0.0607683	4.79111e-49	3.63949e-48	1521.9	1496.55	1452.6	1490.35	2761.67	2764.22	2777.69	2767.86
AFUA_1G12400		conserved hypothetical protein	117.822	1.60627	0.210694	3.36191e-15	1.2122e-14	191.458	176.782	168.039	178.76	65.4079	53.6062	51.6378	56.884
AFUA_1G12410		salicylate hydroxylase, putative	7.18405	0.0124898	0.542486	0.973409	0.979944	9.00979	9.14388	3.7342	7.29596	4.54222	6.99211	9.6821	7.07214
AFUA_1G12420		hypothetical protein	0.500544	0.268075	1.13694	0.469013		3.00326	0	0	1.00109	0	0	0	0
AFUA_1G12440		isoflavone reductase family protein CipA, putative	65.9887	-0.208838	0.268575	0.376493	0.445916	81.8389	62.4832	35.8483	60.0568	73.5839	72.2518	69.9263	71.9207
AFUA_1G12450		conserved hypothetical protein	153.67	-0.0234394	0.177986	0.888333	0.912683	136.648	192.022	132.191	153.62	171.696	141.008	148.459	153.721
AFUA_1G12460		oxidoreductase CipA-like, putative	222.249	0.415202	0.143985	0.00261836	0.00453817	254.526	277.365	238.242	256.711	198.949	178.299	186.111	187.786
AFUA_1G12475		conserved hypothetical protein	10.8779	0.13333	0.483527	0.704905	0.754883	6.75734	10.6679	17.9241	11.7831	11.8098	11.6535	6.45473	9.97267
AFUA_1G12480		nuclear RNA binding protein, putative	338	0.277007	0.117165	0.0146831	0.0231133	388.172	361.183	365.204	371.52	295.244	302.992	315.206	304.481
AFUA_1G12490	veA	sexual development activator VeA	865.003	0.309967	0.0816066	0.000116452	0.000232445	973.057	922.008	980.6	958.555	744.924	767.967	801.462	771.451
AFUA_1G12500		hypothetical protein	0	0	1.26153			0	0	0	0	0	0	0	0
AFUA_1G12510		isoflavone reductase family protein	278.905	3.64406	0.180634	5.87979e-92	7.33604e-91	544.341	525.773	481.711	517.275	37.2462	47.7794	36.5768	40.5341
AFUA_1G12520		DNA repair protein (Rad57), putative	449.635	0.160884	0.106203	0.11799	0.159231	463.253	475.482	489.926	476.221	457.855	407.873	403.421	423.05
AFUA_1G12530		oleate delta-12 desaturase	2943.12	-2.1788	0.0673929	6.224e-230	2.21438e-228	1045.89	1124.7	1025.41	1065.33	4596.72	4702.2	5163.78	4820.9
AFUA_1G12540		TMEM1 family protein, putative	868.798	0.258619	0.0934458	0.00472223	0.00795598	917.497	1018.02	915.625	950.38	782.17	702.707	876.768	787.215
AFUA_1G12550		membrane-tethered transcription factor (SPT23), putative	1455.41	-0.118127	0.0737218	0.101551	0.138898	1370.24	1350.25	1460.82	1393.77	1627.02	1471.84	1452.31	1517.06
AFUA_1G12560		endoglucanase, putative	463.473	0.0481188	0.11695	0.670074	0.722851	429.466	448.05	536.231	471.249	447.863	412.535	506.696	455.698
AFUA_1G12570		RNA binding protein Ligatin/Tma64, putative	1123.52	1.37346	0.0771219	6.60439e-72	6.64671e-71	1591.73	1652	1625.87	1623.2	618.65	652.597	600.29	623.846
AFUA_1G12580		hypothetical protein	395.908	-0.244769	0.130957	0.0517291	0.0749402	364.146	420.619	300.229	361.665	387.905	475.464	427.088	430.152
AFUA_1G12590		RNA-binding La domain protein	2412.7	-2.5696	0.0690806	1.30583e-303	7.2082e-302	726.039	719.319	640.788	695.382	4064.38	4271.02	4054.65	4130.01
AFUA_1G12600	chsD	chitin synthase D	73.2751	0.134758	0.229178	0.516483	0.582988	72.0783	68.5791	90.3675	77.0083	62.6826	79.2439	66.6989	69.5418
AFUA_1G12610	hsp88	Hsp70 chaperone Hsp88	10387.8	-0.0474288	0.0618821	0.434671	0.505294	10581.2	10870.6	9190.6	10214.1	10201.8	10808.6	10674	10561.5
AFUA_1G12620	aflT	MFS toxin efflux pump (AflT), putative	995.636	0.246283	0.0803334	0.00185012	0.00327647	1018.86	1164.32	1069.47	1084.22	914.803	911.305	895.056	907.055
AFUA_1G12630		mannosylphosphate transferase (Mnn4), putative	442.654	0.536573	0.115309	1.74619e-06	3.99605e-06	476.768	556.253	549.674	527.565	379.729	372.913	320.585	357.742
AFUA_1G12640		zinc metalloproteinase, putative	651.559	2.3329	0.114279	2.64525e-93	3.32775e-92	1156.26	1018.02	1093.37	1089.22	232.562	172.472	236.673	213.902
AFUA_1G12650	kat1	3-ketoacyl-CoA ketothiolase (Kat1), putative	997.835	1.40689	0.092384	2.60584e-53	2.08375e-52	1546.68	1530.08	1279.34	1452.03	535.982	543.054	551.879	543.638
AFUA_1G12660		conserved hypothetical protein	965.951	0.278342	0.0816453	0.000539311	0.0010093	1046.64	1132.32	1008.23	1062.4	870.289	906.644	831.584	869.506
AFUA_1G12670		conserved hypothetical protein	558.988	-0.107753	0.0960223	0.248104	0.310445	523.318	533.393	554.902	537.204	608.657	585.007	548.652	580.772
AFUA_1G12680		Rho GTPase activator Rga, putative	596.852	-0.0124226	0.0910235	0.888665	0.912818	586.387	618.736	579.547	594.89	600.481	611.81	584.153	598.815
AFUA_1G12690	mdr4	ABC multidrug transporter Mdr4	1776.58	2.94768	0.0761535	0	0	3210.49	3214.08	3014.99	3146.52	389.722	430.015	400.193	406.643
AFUA_1G12700		conserved hypothetical protein	601.847	0.12297	0.0975334	0.194246	0.249674	650.206	600.448	634.066	628.24	622.284	578.015	526.061	575.453
AFUA_1G12710		hypothetical protein	1.17984	0.322035	0.987658	0.473511	0.543166	0.750815	1.52398	2.98736	1.75405	1.81689	0	0	0.605629
AFUA_1G12720		PBSP domain protein	493.1	0.241601	0.115989	0.0314174	0.0471805	476.017	623.308	516.066	538.464	486.017	431.18	426.012	447.737
AFUA_1G12730		60S ribosomal protein L3	2440.13	-1.49044	0.060649	3.15768e-134	5.88142e-133	1241.1	1301.48	1296.51	1279.7	3572.91	3688.34	3540.42	3600.56
AFUA_1G12740		conserved hypothetical protein	2503.33	-0.745825	0.0610478	7.96629e-35	4.63031e-34	1922.09	1909.55	1769.26	1866.97	3166.83	3090.51	3161.74	3139.7
AFUA_1G12750		PfkB family carbohydrate kinase (Mak32), putative	617.611	-0.230888	0.108573	0.0285353	0.0431512	527.823	623.308	550.42	567.184	625.009	769.132	609.972	668.038
AFUA_1G12760	capA	adenylyl cyclase-associated protein (cap)	1971.31	0.162362	0.0684698	0.0159726	0.0250307	1982.15	2060.42	2207.66	2083.41	1763.29	1898.36	1915.98	1859.21
AFUA_1G12770		conserved hypothetical protein	646.063	0.0529595	0.097245	0.575354	0.637176	637.442	624.832	710.991	657.755	619.558	589.668	693.884	634.37
AFUA_1G12780		conserved hypothetical protein	514.579	-0.680194	0.101079	6.45681e-12	2.01055e-11	399.434	371.851	404.04	391.775	632.277	667.747	612.124	637.382
AFUA_1G12790		Exocyst complex component Sec5, putative	946.585	-0.035672	0.076181	0.632203	0.68811	934.765	915.912	950.726	933.801	960.225	976.565	941.315	959.368
AFUA_1G12800		isocitrate dehydrogenase, NAD-dependent	6915.68	-0.948771	0.0558895	2.00201e-65	1.84744e-64	4725.63	4433.26	4959.01	4705.97	8930.91	8983.7	9461.56	9125.39
AFUA_1G12810		conserved hypothetical protein	294.565	0.00221134	0.127216	0.985587	0.989203	307.084	271.269	303.217	293.856	267.082	295.999	322.737	295.273
AFUA_1G12820		gamma-tubulin complex component GCP6, putative	246.524	-0.0482008	0.131382	0.702371	0.752611	238.009	245.361	242.723	242.031	239.829	266.866	246.356	251.017
AFUA_1G12830	niaD	nitrate reductase NiaD	698.254	-1.43368	0.0967286	1.26205e-50	9.78279e-50	411.447	335.276	373.42	373.381	1046.53	998.707	1024.15	1023.13
AFUA_1G12840	niiA	nitrite reductase NiiA	1296.26	-2.33122	0.0822913	3.24908e-177	8.70372e-176	464.004	432.811	389.103	428.639	2202.07	2104.63	2184.93	2163.87
AFUA_1G12850	crnA	nitrate transporter CrnA	102.656	-0.623838	0.205308	0.00100607	0.00183596	83.3405	82.295	70.9497	78.8617	119.915	128.189	131.246	126.45
AFUA_1G12860		DUF718 domain protein	22.4797	2.48551	0.549569	6.18795e-07	1.46847e-06	36.0391	45.7194	35.8483	39.2023	4.54222	11.6535	1.07579	5.75718
AFUA_1G12870		conserved hypothetical protein	994.997	0.132311	0.0819866	0.0984551	0.134968	1016.6	976.872	1127.73	1040.4	932.063	975.4	941.315	949.593
AFUA_1G12875		conserved hypothetical protein	414.852	0.252998	0.124859	0.0355804	0.0529346	501.545	370.327	483.205	451.692	408.8	365.921	359.313	378.011
AFUA_1G12880		epoxide hydrolase, putative	124.357	0.32354	0.194787	0.0730542	0.102825	161.425	131.062	126.216	139.568	99.0203	130.519	97.8968	109.146
AFUA_1G12890		60S ribosomal protein L5, putative	20338.6	-2.1599	0.0504964	0	0	7522.42	7763.16	7014.31	7433.3	33141.8	33936.2	32653.4	33243.8
AFUA_1G12900		cell wall biogenesis protein Mhp1, putative	870.262	-0.119581	0.0819979	0.135156	0.179761	825.897	789.422	879.777	831.699	902.993	896.156	927.33	908.826
AFUA_1G12910		ABC fatty acid transporter, putative	989.2	0.949433	0.0918758	8.09203e-26	3.91616e-25	1235.84	1438.64	1250.21	1308.23	613.199	670.077	727.233	670.17
AFUA_1G12920	glpV	glycogen phosphorylase GlpV/Gph1, putative	1784.56	2.84457	0.0717422	0	0	3151.92	3110.44	3140.46	3134.28	434.236	433.511	436.77	434.839
AFUA_1G12930	gpaB	G protein complex alpha subunit GpaB	366.925	-0.254157	0.113073	0.0204912	0.031649	328.857	327.656	342.052	332.855	382.455	402.046	418.482	400.994
AFUA_1G12940	sakA	MAP kinase SakA	2161.18	-0.0790323	0.0615129	0.190111	0.244844	2050.48	2083.28	2165.09	2099.62	2153.92	2285.26	2229.03	2222.74
AFUA_1G12950		Avl9 protein, putative	734.19	0.22158	0.0875721	0.00985006	0.0158983	820.641	783.326	772.232	792.066	705.861	684.062	639.018	676.314
AFUA_1G12960	culA	SCF ubiquitin ligase complex subunit CulA, putative	2851.07	0.270611	0.063629	1.78104e-05	3.79366e-05	3085.1	2947.38	3326.42	3119.63	2674.46	2584.75	2488.3	2582.5
AFUA_1G12970		conserved hypothetical protein	63.8484	-0.0588417	0.240583	0.785729	0.825328	70.5767	54.8633	60.494	61.978	69.9501	73.4172	53.7894	65.7189
AFUA_1G12980		conserved hypothetical protein	327.293	-0.175001	0.12749	0.15302	0.201228	289.815	295.652	332.343	305.937	377.912	363.59	304.448	348.65
AFUA_1G12990		conserved hypothetical protein	452.93	-0.368071	0.105421	0.000350815	0.000669436	415.201	396.235	368.939	393.458	499.644	524.408	513.151	512.401
AFUA_1G13000		conserved hypothetical protein	143.825	1.17665	0.193764	1.37675e-10	4.03587e-10	186.202	224.025	194.925	201.717	93.5697	93.2282	71.002	85.9333
AFUA_1G13010		SNF2 family helicase/ATPase PasG, putative	413.133	-0.375221	0.109363	0.000433678	0.00082	384.418	345.944	341.306	357.222	466.031	473.133	467.968	469.044
AFUA_1G13020	end3	cytoskeletal adaptor protein SagA	1032.73	0.197702	0.0876946	0.021254	0.0327272	1215.57	1056.12	1042.59	1104.76	952.049	897.321	1032.76	960.709
AFUA_1G13030		conserved hypothetical protein	26.477	-0.308413	0.373277	0.304601	0.371194	22.5245	15.2398	28.3799	22.0481	29.0702	44.2834	19.3642	30.9059
AFUA_1G13040	dspA	possible dual specificity protein phosphatase 3	195.511	-0.123391	0.147049	0.378135	0.44757	174.94	196.594	188.95	186.828	206.217	192.283	214.082	204.194
AFUA_1G13050		C2H2 transcription factor, putative	1601.16	-0.338383	0.0684766	5.99295e-07	1.42442e-06	1358.98	1429.49	1446.63	1411.7	1787.82	1869.22	1714.81	1790.62
AFUA_1G13060		regulator of nonsense transcripts, putative	927.694	-0.402256	0.0926531	9.84227e-06	2.13742e-05	720.783	915.912	761.029	799.241	1093.77	1029.01	1045.67	1056.15
AFUA_1G13070		U3 small nucleolar ribonucleoprotein protein IMP4, putative	624.252	-2.38235	0.106992	1.58675e-110	2.39274e-109	176.442	227.073	202.393	201.969	1041.98	1075.62	1022	1046.53
AFUA_1G13080		BRCT domain protein	11.3761	0.843826	0.608624	0.0470185	0.068717	23.2753	13.7158	11.2026	16.0646	5.45066	8.15746	6.45473	6.68762
AFUA_1G13090		anthranilate synthase multifunctional protein TrpC, putative	2674.36	0.615592	0.0603366	8.74482e-25	4.14401e-24	3115.13	3412.19	3202.45	3243.26	2107.59	2131.43	2077.35	2105.46
AFUA_1G13100		nucleoporin (Nup184), putative	1303.94	-0.441821	0.0735375	1.22324e-09	3.41966e-09	1036.88	1156.7	1119.51	1104.36	1522.55	1532.44	1455.54	1503.51
AFUA_1G13110		4-coumarate-CoA ligase, putative	53.4479	2.79551	0.345255	6.51308e-17	2.51042e-16	103.613	94.4868	85.1397	94.413	11.8098	11.6535	13.9853	12.4828
AFUA_1G13120		conserved hypothetical protein	34.1314	0.724974	0.359454	0.0144193	0.0227453	50.3046	38.0995	44.8104	44.4048	29.9786	23.307	18.2884	23.858
AFUA_1G13130		conserved hypothetical protein	566.887	0.315436	0.102796	0.00168635	0.00299928	671.229	598.924	619.877	630.01	478.75	473.133	559.41	503.764
AFUA_1G13140	gpaA	G-protein complex alpha subunit GpaA/FadA	2004.66	-0.518073	0.0625978	7.16304e-17	2.75744e-16	1592.48	1652	1690.1	1644.86	2350.14	2422.77	2320.48	2364.46
AFUA_1G13150		Smr domain protein	549.588	0.562025	0.117648	8.98051e-07	2.11028e-06	761.327	650.74	563.864	658.643	410.616	445.165	465.816	440.532
AFUA_1G13160		geranylgeranyl diphosphate synthase	736.588	0.653393	0.0909351	2.73842e-13	9.12273e-13	949.031	847.333	912.637	903.001	590.488	533.731	586.305	570.175
AFUA_1G13170		cell division control protein 14	281.329	0.459893	0.154655	0.00180487	0.0032007	397.181	324.608	265.128	328.972	253.456	210.929	236.673	233.686
AFUA_1G13180		mitochondrial outer membrane protein (Sam35), putative	475.221	-0.890583	0.12009	2.39956e-14	8.39293e-14	332.611	277.365	373.42	327.798	671.34	619.967	576.623	622.643
AFUA_1G13190	mac1	copper-activated transcription factor GRISEA, putative	423.099	-0.550096	0.108513	2.0762e-07	5.11636e-07	349.129	344.42	329.356	340.968	486.017	533.731	495.938	505.229
AFUA_1G13195		DUF543 domain protein	3036.61	-0.80055	0.0578183	3.57165e-44	2.48136e-43	2202.14	2132.05	2288.32	2207.5	3766.41	3948.21	3882.52	3865.71
AFUA_1G13200		conserved hypothetical protein	524.168	-1.89225	0.118432	4.07832e-58	3.47803e-57	185.451	252.981	230.773	223.069	778.536	821.573	875.692	825.267
AFUA_1G13210		uridine permease Fui1, putative	78.1788	0.289003	0.236804	0.175063	0.227328	86.3438	82.295	93.3549	87.3312	60.8657	54.7715	91.442	69.0264
AFUA_1G13220		cytochrome P450 pisatin demethylase, putative	305.891	1.84171	0.15144	1.02676e-34	5.9603e-34	445.234	498.342	497.395	480.323	158.069	135.181	101.124	131.458
AFUA_1G13230		conserved hypothetical protein	838.906	3.33717	0.10515	2.73466e-222	9.09025e-221	1488.12	1598.66	1495.92	1527.56	136.267	158.488	155.989	150.248
AFUA_1G13240		adenosine deaminase, putative	406.387	0.117533	0.111742	0.276429	0.341154	412.198	432.811	428.686	424.565	424.243	353.102	387.284	388.21
AFUA_1G13250		1-phosphatidylinositol-4,5-bisphosphate phosphodiesterase Plc1, putative	267.529	-0.156588	0.142766	0.250146	0.312742	276.3	216.405	258.406	250.371	245.28	320.472	288.311	284.688
AFUA_1G13260		Coatomer subunit epsilon, putative	2076.87	-0.176538	0.0814887	0.0270416	0.0410286	1970.89	2193.01	1685.62	1949.84	2191.17	2226.99	2193.53	2203.9
AFUA_1G13270		6-hexanolactone hydrolase, putative	61.088	2.35093	0.310865	6.92581e-15	2.46986e-14	114.124	96.0108	99.3296	103.155	17.2604	13.9842	25.8189	19.0212
AFUA_1G13280	pmi1	mannose-6-phosphate isomerase, class I	1895.78	-0.247737	0.0649564	0.000117872	0.000235022	1747.9	1635.23	1802.12	1728.42	2019.47	2088.31	2081.65	2063.14
AFUA_1G13290		SAGA complex component (Sgf29), putative	471.582	-0.0687096	0.103649	0.494269	0.562585	486.528	435.859	454.078	458.822	479.658	515.086	458.286	484.343
AFUA_1G13300		GTP cyclohydrolase II, putative	1890.3	0.954343	0.0693624	7.19057e-44	4.95774e-43	2648.13	2394.17	2448.14	2496.81	1309.98	1320.34	1221.02	1283.78
AFUA_1G13310		bZIP transcription factor, putative	742.351	0.56811	0.100592	8.14621e-09	2.18094e-08	782.35	922.008	967.904	890.754	574.136	568.692	639.018	593.949
AFUA_1G13320		6-phosphogluconate dehydrogenase family protein	1726.17	-0.526666	0.0858332	4.66112e-10	1.32626e-09	1610.5	1368.53	1243.49	1407.51	1966.78	2115.11	2052.6	2044.83
AFUA_1G13330		Arp2/3 complex subunit (Arp2), putative	4155.41	0.389247	0.0630875	4.88483e-10	1.38904e-09	4395.27	4968.18	4801.43	4721.63	3557.46	3417.98	3792.15	3589.2
AFUA_1G13340		DUF6 domain protein, putative	473.687	0.709858	0.105326	5.52819e-12	1.72967e-11	581.882	617.212	574.319	591.138	349.751	340.283	378.678	356.237
AFUA_1G13350		MFS transporter, putative	49.1594	-0.666611	0.314108	0.0127168	0.0202066	29.2818	27.4317	49.2914	35.3349	52.6897	65.2597	71.002	62.9838
AFUA_1G13360	ssu3	C4-dicarboxylate transporter/malic acid transport protein, putative	106.557	0.872446	0.211495	8.02095e-06	1.75569e-05	157.671	131.062	130.697	139.81	75.4008	74.5825	69.9263	73.3032
AFUA_1G13370		aflatoxin B1-aldehyde reductase GliO-like, putative	1168.8	3.14211	0.0980983	3.23053e-226	1.11877e-224	2148.83	1912.6	2239.77	2100.4	216.21	230.74	264.644	237.198
AFUA_1G13380		hydantoin racemase (Dcg1), putative	655.146	0.632929	0.0957811	1.67281e-11	5.1196e-11	822.143	848.857	731.156	800.719	522.355	496.44	509.924	509.573
AFUA_1G13390		gamma tubulin MipA, putative	776.76	-0.111282	0.0871299	0.189898	0.244708	765.081	722.367	748.333	745.26	859.387	813.416	751.976	808.26
AFUA_1G13400		conserved hypothetical protein	3199.9	0.359353	0.0634738	1.12608e-08	2.99368e-08	3625.69	3325.33	3844.73	3598.58	2827.08	2837.63	2738.96	2801.22
AFUA_1G13410		conserved hypothetical protein	106.291	-0.613516	0.222641	0.00252749	0.00438902	72.8291	85.3429	86.6333	81.6018	130.816	163.149	98.9725	130.979
AFUA_1G13420	rrd2	phosphotyrosyl phosphatase activator	1210.26	0.552689	0.0754321	1.2289e-13	4.16553e-13	1491.12	1341.1	1490.69	1440.97	983.844	967.242	987.574	979.553
AFUA_1G13430		conserved hypothetical protein	1934.03	-0.35864	0.0750302	1.31383e-06	3.03869e-06	1777.18	1498.07	1784.95	1686.73	2188.44	2263.11	2092.41	2181.32
AFUA_1G13440		amine oxidase	64.2821	1.44766	0.280018	2.5009e-08	6.50806e-08	92.3503	94.4868	99.3296	95.3889	35.4293	36.1259	27.9705	33.1752
AFUA_1G13450		cell wall proline rich protein, putative	2143.72	0.366779	0.0632844	5.04472e-09	1.36059e-08	2426.64	2395.7	2432.46	2418.26	1953.15	1889.04	1765.37	1869.19
AFUA_1G13460		conserved hypothetical protein	361.925	-0.96311	0.134017	1.06725e-13	3.63249e-13	276.3	236.217	213.596	242.038	434.236	531.401	479.802	481.813
AFUA_1G13470	phb1	prohibitin complex subunit Phb1, putative	3640.24	-0.900001	0.0648258	1.51792e-44	1.06266e-43	2491.96	2779.74	2342.09	2537.93	4734.81	4774.45	4718.41	4742.55
AFUA_1G13480		ubiquinol-cytochrome C reductase complex subunit UcrQ, putative	8453.64	-1.40746	0.0493266	5.26571e-180	1.45334e-178	4477.86	4709.1	4688.66	4625.21	12352.1	11961.2	12532.9	12282.1
AFUA_1G13490		spermidine synthase	8692.3	-0.552794	0.0474561	1.22587e-31	6.7586e-31	6931.53	7222.15	6965.02	7039.57	10119.2	10406.6	10509.4	10345
AFUA_1G13500	tktA	transketolase TktA	14241	0.681298	0.0469085	3.27164e-48	2.44447e-47	17458	17114.3	18096.7	17556.3	10678.8	10921.7	11176.4	10925.6
AFUA_1G13510	facB	C6 transcription factor FacB/Cat8	339.144	-2.39946	0.138468	5.67348e-68	5.38272e-67	94.6027	115.823	112.773	107.733	547.791	544.219	619.654	570.555
AFUA_1G13520		SET domain protein	451.438	0.603149	0.104373	3.46926e-09	9.45766e-09	537.584	547.109	555.648	546.78	351.568	367.086	349.631	356.095
AFUA_1G13530		conserved hypothetical protein	46.6339	-0.855594	0.351324	0.00358878	0.00613027	46.5506	15.2398	28.3799	30.0568	63.591	58.2676	67.7747	63.2111
AFUA_1G13540		GTP-binding protein	827.741	-0.609826	0.0834542	1.24458e-13	4.21711e-13	657.714	673.6	628.092	653.135	975.668	1039.49	991.877	1002.35
AFUA_1G13550		conserved hypothetical protein	1904.41	-1.61191	0.07008	7.63593e-118	1.23312e-116	948.28	868.669	984.334	933.761	2981.51	2884.25	2759.4	2875.05
AFUA_1G13560		conserved hypothetical protein	181.709	-0.339795	0.158772	0.0240238	0.036756	144.907	163.066	168.039	158.671	182.597	213.259	218.385	204.747
AFUA_1G13570		small nuclear ribonucleoprotein complex protein Nhp2, putative	2120.63	-2.98464	0.0711346	0	0	503.046	463.29	453.331	473.223	3781.85	3853.82	3668.44	3768.04
AFUA_1G13580		M protein repeat protein	923.313	-0.716774	0.0827871	1.64789e-18	6.6736e-18	665.223	691.887	728.915	695.342	1194.6	1163.02	1096.23	1151.28
AFUA_1G13590		conserved hypothetical protein	2030.8	-0.344156	0.0687539	4.27027e-07	1.02486e-06	1778.68	1924.79	1664.7	1789.39	2346.51	2214.17	2255.93	2272.2
AFUA_1G13600		cell division protein kinase (Ctk1), putative	339.475	-0.108721	0.129127	0.380439	0.449947	307.084	370.327	303.217	326.876	347.934	397.385	310.903	352.074
AFUA_1G13610		SH3 domain protein	1237.78	-0.399179	0.0807182	5.33037e-07	1.27059e-06	1036.13	1056.12	1097.85	1063.37	1299.98	1549.92	1386.69	1412.2
AFUA_1G13620	optA	oligopeptide transporter, OPT family, putative	870.578	1.31872	0.0941356	1.4149e-45	1.00837e-44	1307.92	1239	1185.98	1244.3	457.855	559.369	473.347	496.857
AFUA_1G13630		D-isomer specific 2-hydroxyacid dehydrogenase family protein	511.762	1.41637	0.10543	4.38598e-42	2.94381e-41	731.294	758.942	749.827	746.688	294.336	257.543	278.629	276.836
AFUA_1G13640		hypothetical protein	2.83236	0.614215	0.889207	0.209879	0.267541	2.25245	3.04796	7.46839	4.25627	0.908443	1.16535	2.15158	1.40846
AFUA_1G13650		hypothetical protein	8.61327	1.00488	0.743067	0.0393471	0.0581576	17.2688	16.7638	5.22787	13.0868	3.63377	2.3307	6.45473	4.13974
AFUA_1G13660		phenol 2-monooxygenase, putative	115.298	-0.937916	0.204609	8.21636e-07	1.93471e-06	87.8454	64.0072	76.9244	76.259	155.344	153.826	153.838	154.336
AFUA_1G13670	ccpA	conserved hypothetical protein	61.8265	-1.07237	0.276429	1.46662e-05	3.14232e-05	40.544	35.0516	38.0888	37.8948	80.8515	83.9054	92.5178	85.7582
AFUA_1G13680		conserved hypothetical protein	0.980668	0.0231978	0.952474	0.957102	0.966975	0.750815	0	2.24052	0.997111	1.81689	0	1.07579	0.964225
AFUA_1G13690		WD repeat protein	880.477	0.00930266	0.0790337	0.904225	0.925046	891.218	853.429	902.929	882.525	881.19	903.148	850.949	878.429
AFUA_1G13700		centrin-binding protein Sfi1, putative	666.895	-0.693527	0.0972406	3.6133e-13	1.19542e-12	495.538	467.862	551.914	505.105	876.648	826.235	783.174	828.686
AFUA_1G13710		isoleucyl-tRNA synthetase ,cytoplasmic	7068.56	0.783411	0.0560793	6.69941e-45	4.71547e-44	8544.28	9543.17	8778.35	8955.27	5036.41	5330.32	5178.85	5181.86
AFUA_1G13720		intracellular protein transport protein (UsoA), putative	1643.52	-0.160917	0.0646649	0.0115737	0.0184839	1546.68	1510.26	1590.77	1549.24	1731.49	1730.55	1751.38	1737.81
AFUA_1G13730	rat1	5'->3' exoribonculease Dhp1	933.816	-0.466404	0.0820563	8.18056e-09	2.1895e-08	800.369	719.319	817.789	779.159	1092.86	1112.91	1059.65	1088.47
AFUA_1G13740		pentafunctional polypeptide (AroM), putative	5176.06	0.351403	0.053642	4.34919e-11	1.30476e-10	5673.91	6053.25	5706.6	5811.25	4458.64	4456.31	4707.65	4540.87
AFUA_1G13750		C2H2 transcription factor (Rpn4), putative	2877.7	-0.865395	0.0632177	2.5164e-43	1.71552e-42	1980.65	1955.27	2159.86	2031.93	3771.86	3839.84	3558.71	3723.47
AFUA_1G13760		cell wall anchored protein, putative	321.391	-0.406814	0.129099	0.00110586	0.00200921	244.766	307.844	273.343	275.318	347.934	354.267	400.193	367.465
AFUA_1G13780	hhfA	histone H4.1	21029.8	-0.732983	0.0474389	2.44432e-54	2.00026e-53	15391.7	16189.2	15751.6	15777.5	25988.7	27315.9	25541.4	26282
AFUA_1G13790	hhtA	histone H3	22941.2	-0.603268	0.0538516	1.85495e-29	9.72649e-29	18148.7	16952.8	19423.8	18175.1	27403.2	28130.4	27588.6	27707.4
AFUA_1G13800	mdrA	MFS multidrug transporter, putative	366.671	0.10004	0.120195	0.387691	0.457395	331.11	411.475	400.306	380.963	342.483	368.251	346.404	352.379
AFUA_1G13810		hypothetical protein	4.3068	-0.489843	0.727495	0.272378	0.337022	2.25245	3.04796	2.98736	2.76259	5.45066	3.49606	8.60631	5.85101
AFUA_1G13820		hypothetical protein	54.296	-0.250143	0.271733	0.293712	0.359512	44.2981	38.0995	61.2408	47.8795	52.6897	74.5825	54.8652	60.7125
AFUA_1G13830		threonine-rich protein	52.0688	3.55716	0.408932	1.2508e-19	5.25717e-19	94.6027	89.9149	106.798	97.1052	9.08443	2.3307	9.6821	7.03241
AFUA_1G13835			0.648447	-0.43387	1.13624	0.298482	0.364567	0	0	0	0	2.72533	1.16535	0	1.29689
AFUA_1G13840		integral membrane protein, Mpv17/PMP22 family, putative	307.37	0.468926	0.129727	0.000183395	0.00035905	377.66	312.416	383.875	357.984	247.097	270.362	252.81	256.756
AFUA_1G13850		conserved hypothetical protein	475.693	0.213928	0.108996	0.0430487	0.0632807	537.584	487.674	511.585	512.281	486.926	432.346	398.042	439.104
AFUA_1G13860		conserved hypothetical protein	69.2431	0.319765	0.242915	0.141721	0.18767	70.5767	77.723	86.6333	78.311	52.6897	53.6062	74.2294	60.1751
AFUA_1G13870		alpha-1,2-mannosyltransferase (Alg9), putative	286.371	-0.118913	0.130941	0.343707	0.411635	274.798	265.173	280.065	273.345	307.962	330.96	259.265	299.396
AFUA_1G13880		snoRNP assembly factor Naf1, putative	435.991	-2.42114	0.118283	7.97593e-94	1.00756e-92	132.144	132.586	142.646	135.792	731.297	730.676	746.597	736.19
AFUA_1G13890		U4/U6 small nuclear ribonucleoprotein, putative	815.344	-0.372707	0.0938225	5.18523e-05	0.000106487	729.042	740.655	657.218	708.972	1001.1	934.612	829.433	921.717
AFUA_1G13900		DNA-directed RNA polymerase I subunit (Rpa190), putative	1568.92	-2.99244	0.0763618	0	0	337.116	371.851	344.293	351.087	2778.02	2827.14	2755.09	2786.75
AFUA_1G13910		TFIIH complex helicase Rad3, putative	604.142	-0.167482	0.0989337	0.0816254	0.113694	606.659	505.962	585.522	566.047	675.882	625.794	625.033	642.236
AFUA_1G13920		RING zinc finger protein, putative	615.539	-0.142703	0.0935781	0.117092	0.158113	576.626	553.205	618.383	582.738	623.192	653.763	668.065	648.34
AFUA_1G13930	ppm1	Leucine carboxyl methyltransferase superfamily	1301.42	0.789285	0.0766165	1.90218e-25	9.12326e-25	1708.86	1656.57	1593.75	1653.06	959.316	879.841	1010.17	949.774
AFUA_1G13940	sun2	SUN domain protein (Adg3), putative	1846.83	0.879303	0.0748558	1.49944e-32	8.37335e-32	2247.19	2615.15	2335.37	2399.24	1221.86	1342.49	1318.92	1294.42
AFUA_1G13950		short-chain oxidoreductase, putative	83.2594	1.94172	0.285663	1.83827e-12	5.88091e-12	147.16	161.542	91.8612	133.521	29.0702	41.9527	27.9705	32.9978
AFUA_1G13960		DUF292 domian protein	579.825	0.841008	0.268835	0.000423255	0.00080179	877.703	886.957	524.281	762.98	404.257	341.448	444.301	396.669
AFUA_1G13970		MFS transporter, putative	688.218	0.70949	0.106469	9.2957e-12	2.87488e-11	808.628	824.474	937.283	856.795	454.222	586.172	518.53	519.641
AFUA_1G13980		conserved hypothetical protein	481.391	-0.187719	0.110206	0.078583	0.109826	424.211	518.153	410.015	450.793	521.447	504.597	509.924	511.989
AFUA_1G13990		conserved hypothetical protein	945.655	0.138244	0.0792663	0.0745232	0.104682	960.293	1016.5	1003.01	993.264	938.422	868.187	887.525	898.045
AFUA_1G14000		hypothetical protein	6.97191	0.359421	0.619696	0.377563	0.447067	6.75734	15.2398	4.48104	8.82606	1.81689	8.15746	5.37894	5.11776
AFUA_1G14010	aps2	AP-2 adaptor complex subunit sigma, putative	933.09	0.288762	0.0793998	0.000226363	0.000439131	1058.65	978.396	1043.33	1026.79	823.05	863.526	831.584	839.387
AFUA_1G14020	dph5	diphthine synthase, putative	1596.39	-0.247635	0.0720523	0.000504187	0.000947224	1531.66	1459.97	1380.91	1457.51	1813.25	1757.35	1635.2	1735.27
AFUA_1G14030		SAGA-like transcriptional regulatory complex subunit Spt3, putative	537.05	-0.0557896	0.101475	0.571181	0.633425	539.836	493.77	540.712	524.773	497.827	561.7	588.456	549.328
AFUA_1G14040		blue light-inducible protein Bli-3	9.56094	0.187512	0.5052	0.603879	0.662427	7.50815	10.6679	14.1899	10.7887	12.7182	5.82676	6.45473	8.33323
AFUA_1G14050	fbpA	F-box domain protein	24.7437	0.515869	0.388431	0.0960968	0.131954	31.5342	38.0995	23.152	30.9286	20.8942	18.6456	16.1368	18.5589
AFUA_1G14060		C2H2 finger domain protein, putative	325.334	-0.262161	0.144089	0.0566399	0.0814712	358.139	239.265	278.571	291.992	340.666	399.716	335.646	358.676
AFUA_1G14070	BIR1	chromosome segregation protein BIR1, putative	1042.02	-0.393885	0.0789755	4.3304e-07	1.03875e-06	928.759	833.617	924.587	895.654	1157.36	1234.11	1173.69	1188.38
AFUA_1G14072			3.60287	0.148999	0.720959	0.728075	0.775139	9.7606	0	2.24052	4.00037	1.81689	3.49606	4.30315	3.20537
AFUA_1G14074			5.19575	-0.470092	0.717186	0.287844	0.353565	7.50815	1.52398	0.746839	3.25966	4.54222	9.32282	7.53052	7.13185
AFUA_1G14076			1.7201	-0.223714	0.87073	0.618609	0.675796	0	1.52398	2.24052	1.25483	0.908443	3.49606	2.15158	2.18536
AFUA_1G14078			4.01205	-1.04147	0.939269	0.0566004	0.0814274	2.25245	1.52398	0.746839	1.50776	7.26755	5.82676	6.45473	6.51635
AFUA_1G14080		integral membrane protein Pth11-like, putative	52.663	0.856448	0.29824	0.000956709	0.00174764	75.0815	64.0072	70.2029	69.7639	34.5208	29.1338	43.0315	35.5621
AFUA_1G14082			7.1662	-0.683364	0.751654	0.142572	0.188715	6.75734	0	4.48104	3.74612	1.81689	11.6535	18.2884	10.5863
AFUA_1G14090		histidinol-phosphate aminotransferase	4484.46	1.02106	0.0732479	4.78246e-45	3.37926e-44	5896.15	6775.62	5392.93	6021.57	3004.22	2961.16	2876.66	2947.35
AFUA_1G14100		conserved hypothetical protein	1204.36	-0.162895	0.0778486	0.0328024	0.0491146	1105.2	1101.84	1195.69	1134.24	1357.21	1266.74	1199.5	1274.49
AFUA_1G14110		RNA polymerase subunit	912.629	-1.83288	0.0844127	3.3781e-105	4.82253e-104	386.67	385.567	421.217	397.818	1422.62	1431.05	1428.65	1427.44
AFUA_1G14120	bfr1	nuclear segregation protein (Bfr1), putative	3162.74	-2.04286	0.0588566	1.38257e-264	5.91197e-263	1280.14	1174.99	1235.27	1230.13	5089.1	5159.01	5037.92	5095.34
AFUA_1G14130		conserved hypothetical protein	37.9918	2.27365	0.392926	1.0934e-09	3.0642e-09	70.5767	47.2434	73.9371	63.919	11.8098	9.32282	15.061	12.0645
AFUA_1G14140		DUF409 domain protein	25.4911	0.269982	0.362208	0.358879	0.427445	30.7834	32.0036	23.8989	28.8953	14.5351	29.1338	22.5916	22.0868
AFUA_1G14150		conserved hypothetical protein	749.116	0.0294828	0.0999677	0.761545	0.804378	650.206	787.898	835.713	757.939	767.635	753.983	699.263	740.293
AFUA_1G14160		hypothetical protein	25.0175	-0.12894	0.374402	0.668118	0.720912	18.7704	15.2398	35.1014	23.0372	23.6195	18.6456	38.7284	26.9978
AFUA_1G14170	lacA	beta-galactosidase, putative	230.474	2.14056	0.163852	1.18042e-39	7.59808e-39	355.887	399.283	377.154	377.441	99.0203	81.5746	69.9263	83.5071
AFUA_1G14180		methyltransferase (Ncl1), putative	1875.25	-1.96503	0.0702106	5.47187e-173	1.43212e-171	804.874	696.459	775.966	759.1	2944.27	2983.3	3046.63	2991.4
AFUA_1G14190		DUF614 domain protein	63.811	0.920912	0.270248	0.000128567	0.000255562	81.0881	85.3429	89.6207	85.3506	38.1546	47.7794	40.88	42.2713
AFUA_1G14200		mitochondrial processing peptidase beta subunit, putative	12543.5	-2.87728	0.0548128	0	0	2796.79	3175.98	3041.88	3004.88	21674.6	21972.7	22599.1	22082.1
AFUA_1G14210		nucleoside-diphosphate-sugar epimerase, putative	145.762	1.97558	0.204042	7.44423e-23	3.37324e-22	249.271	262.125	190.444	233.946	59.9573	53.6062	59.1684	57.5773
AFUA_1G14220	nopA	fibrillarin	4205.14	-2.70982	0.0654239	0	0	1078.17	1239	1038.85	1118.67	7149.45	7250.82	7474.58	7291.62
AFUA_1G14230		conserved fungal protein	10.7534	0.708862	0.590816	0.0842744	0.117026	19.5212	12.1918	12.6963	14.8031	9.08443	3.49606	7.53052	6.70367
AFUA_1G14235			0.703168	-0.104375	1.05159	0.793998	0.831849	0	0	1.49368	0.497893	2.72533	0	0	0.908443
AFUA_1G14240		Golgi membrane protein (Coy1), putative	893.21	0.192323	0.0815454	0.0162146	0.0253882	897.975	982.968	983.587	954.843	820.324	832.061	842.342	831.576
AFUA_1G14250		potassium channel, putative	179.538	0.137639	0.156759	0.354021	0.422435	177.192	204.213	187.457	189.621	188.956	166.645	152.762	169.455
AFUA_1G14260		TGF beta receptor associated protein 1, putative	616.834	0.317897	0.100784	0.00125953	0.00227119	704.265	723.891	636.307	688.154	602.298	509.259	524.985	545.514
AFUA_1G14270		catechol dioxygenase, putative	471.656	0.55308	0.113089	5.18623e-07	1.23817e-06	536.082	534.917	619.13	563.376	370.645	349.606	419.558	379.936
AFUA_1G14280		C6 finger domain protein, putative	926.872	0.231921	0.0844903	0.00519867	0.00870075	1034.62	1050.02	926.827	1003.82	805.789	869.353	874.616	849.919
AFUA_1G14290		small nuclear ribonucleoprotein (LSM7), putative	834.275	-0.21268	0.0943026	0.0209428	0.0322863	828.149	790.946	695.307	771.468	895.725	826.235	969.285	897.082
AFUA_1G14300		Fasciclin domain family protein	1105.48	0.507281	0.0850103	1.38256e-09	3.84851e-09	1208.81	1301.48	1395.1	1301.8	904.81	843.715	978.968	909.164
AFUA_1G14310		poly(A)-binding protein-dependent poly(A) ribonuclease, putative	1168.06	0.118368	0.0784717	0.122653	0.164963	1271.13	1176.51	1200.17	1215.94	1044.71	1199.15	1116.67	1120.18
AFUA_1G14320		UBX domain protein	1149.14	0.264681	0.0868761	0.00193271	0.00341213	1235.09	1414.25	1129.97	1259.77	1046.53	997.541	1071.49	1038.52
AFUA_1G14330	abcC	ABC transporter, putative	1774.49	-0.328934	0.0717783	3.59574e-06	8.07446e-06	1498.63	1641.33	1574.34	1571.43	1959.51	1850.58	2122.53	1977.54
AFUA_1G14340		metalloreductase, putative	279.237	-0.247965	0.139098	0.062428	0.0891074	249.271	265.173	247.204	253.882	272.533	280.85	360.389	304.591
AFUA_1G14350		2-deoxy-D-gluconate 3-dehydrogenase, putative	272.379	1.49561	0.137014	1.23362e-28	6.3551e-28	407.693	397.759	404.787	403.413	143.534	136.346	144.156	141.345
AFUA_1G14360		C6 transcription factor, putative	74.2422	0.761802	0.267229	0.00129064	0.00232499	87.0946	120.394	81.4055	96.2982	57.2319	60.5983	38.7284	52.1862
AFUA_1G14380		3-ketoacyl-acyl carrier protein reductase, putative	195.663	1.43845	0.166605	6.74159e-19	2.76463e-18	320.598	269.745	271.103	287.148	110.83	104.882	96.821	104.178
AFUA_1G14390		zinc-dependent alcohol dehydrogenase, putative	226.555	2.87138	0.176713	2.60605e-60	2.2823e-59	407.693	387.091	404.787	399.857	61.7742	57.1023	40.88	53.2521
AFUA_1G14400		hydroxyisocaproate dehydrogenase, putative	169.694	3.44927	0.238126	7.08301e-49	5.34926e-48	346.126	268.221	321.141	311.829	29.0702	39.622	13.9853	27.5591
AFUA_1G14410	rpl17	60S ribosomal protein L17	21165.4	-2.01826	0.0492968	0	0	8421.9	8630.3	8071.09	8374.43	33114.6	33371	35383.8	33956.5
AFUA_1G14420		conserved hypothetical protein	693.085	0.666857	0.1016	2.0632e-11	6.28902e-11	794.363	894.577	873.802	854.247	474.207	525.574	595.987	531.923
AFUA_1G14430		chitin binding protein, putative	346.888	1.04657	0.124786	6.38898e-18	2.54442e-17	452.742	512.058	446.61	470.47	230.745	227.244	211.93	223.306
AFUA_1G14440		cation diffusion facilitator 1	406.504	0.535359	0.113185	1.20462e-06	2.79747e-06	460.25	484.626	504.863	483.246	302.512	341.448	345.328	329.763
AFUA_1G14450	exgO	exo-beta-1,3-glucanase Exg0	155.046	0.132094	0.162851	0.390422	0.460319	156.92	163.066	168.786	162.924	142.626	137.512	161.368	147.168
AFUA_1G14460		fungal specific transcription factor, putative	101.896	0.0878471	0.202405	0.63835	0.693392	126.137	97.5348	91.8612	105.178	89.0275	101.386	105.427	98.6135
AFUA_1G14480		hypothetical protein	18.3582	-0.144919	0.388489	0.638114	0.693219	21.7736	13.7158	14.9368	16.8088	21.8026	17.4803	20.44	19.9076
AFUA_1G14490		aminotransferase, putative	233.817	-0.00150918	0.136376	0.990787	0.99264	237.258	249.933	215.837	234.342	245.28	231.905	222.688	233.291
AFUA_1G14500		conserved hypothetical protein	963.711	-0.27677	0.0778726	0.000315178	0.000604346	871.697	861.049	875.296	869.347	1042.89	1024.34	1106.99	1058.07
AFUA_1G14510		ankyrin repeat protein	342.934	-0.0648667	0.128935	0.600544	0.66012	340.119	367.279	297.989	335.129	302.512	390.393	359.313	350.739
AFUA_1G14520		pyridine nucleotide-disulphide oxidoreductase, putative	30.4495	-0.668481	0.370126	0.0267084	0.0405375	19.5212	28.9556	17.9241	22.1337	42.6968	33.7952	39.8042	38.7654
AFUA_1G14530		general amidase, putative	345.498	0.370485	0.286299	0.135192	0.179782	484.276	454.146	264.381	400.934	250.73	263.37	356.086	290.062
AFUA_1G14540		oxidoreductase, short-chain dehydrogenase/reductase family	119.369	2.393	0.221796	7.32186e-28	3.71311e-27	217.736	190.498	195.672	201.302	32.704	41.9527	37.6526	37.4364
AFUA_1G14550	sod3	Mn superoxide dismutase MnSOD	61.6676	0.545085	0.263054	0.0190669	0.0295695	69.8258	74.6751	81.4055	75.3021	57.2319	38.4566	48.4105	48.033
AFUA_1G14560	msdS	mannosidase MsdS	1943.71	2.80148	0.0751032	1.98249e-305	1.12152e-303	3486.79	3354.28	3360.03	3400.37	443.32	491.779	526.061	487.053
AFUA_1G14570		phosphoribosyl-AMP cyclohydrolase, putative	1703.64	0.528405	0.0699625	2.34748e-14	8.21391e-14	2099.28	2064.99	1885.77	2016.68	1353.58	1380.94	1437.25	1390.59
AFUA_1G14580		U3 small nucleolar RNA-associated protein Utp11, putative	401.688	-2.38312	0.136995	1.78951e-68	1.7049e-67	155.419	103.631	118.747	125.932	691.325	707.369	633.639	677.445
AFUA_1G14590		conserved hypothetical protein	451.804	-1.6439	0.12411	7.95772e-41	5.2407e-40	255.277	178.306	212.102	215.228	717.67	665.416	682.05	688.379
AFUA_1G14600		transcription initiation factor TFIID, 31kD subunit, putative	267.837	-0.869089	0.139261	9.30755e-11	2.74881e-10	205.723	178.306	175.507	186.512	324.314	353.102	370.071	349.162
AFUA_1G14610		lipin Smp2, putative	2743.93	-0.436452	0.0572065	1.5557e-14	5.48137e-14	2371.83	2255.49	2351.05	2326.12	3145.03	3226.86	3113.33	3161.74
AFUA_1G14620		Fibronectin type III domain protein	1584.09	-0.422721	0.0703406	1.25461e-09	3.50307e-09	1331.95	1301.48	1412.27	1348.57	1776.01	1922.83	1759.99	1819.61
AFUA_1G14630		tRNAHis guanylyltransferase Thg1, putative	631.176	-0.0416946	0.0917651	0.64089	0.695718	607.41	641.596	617.636	622.214	626.826	608.314	685.277	640.139
AFUA_1G14640		conserved hypothetical protein	342.687	-2.29657	0.148257	8.52945e-55	7.03043e-54	142.655	99.0588	98.5828	113.432	618.65	544.219	552.955	571.942
AFUA_1G14645			0	0	1.26153			0	0	0	0	0	0	0	0
AFUA_1G14650		WD repeat protein	181.605	-2.03613	0.183145	2.24945e-29	1.1768e-28	84.8421	67.0552	57.5066	69.8013	298.878	313.48	267.871	293.41
AFUA_1G14660	laeA	regulator of secondary metabolism LaeA	328.672	-0.110086	0.127957	0.370359	0.439738	356.637	263.649	320.394	313.56	337.941	357.763	335.646	343.783
AFUA_1G14670		WD repeat protein	550.623	-0.0542364	0.0965165	0.563324	0.626237	531.577	566.921	522.787	540.429	535.073	553.542	593.835	560.817
AFUA_1G14680		DNA-dependent RNA polymerase II largest subunit, putative	1376.47	-0.137531	0.0826308	0.0883642	0.12222	1170.52	1455.4	1308.46	1311.46	1423.53	1505.63	1395.3	1441.49
AFUA_1G14690		ubiquitin-protein ligase Sel1/Ubx2, putative	1392.03	0.51226	0.0683333	3.73258e-14	1.29313e-13	1645.79	1662.66	1611.68	1640.04	1130.1	1130.39	1171.53	1144.01
AFUA_1G14695		DNA repair protein Dds20/Mei5, putative	94.7588	0.671407	0.22487	0.00105862	0.00192876	141.153	112.775	101.57	118.499	65.4079	73.4172	74.2294	71.0182
AFUA_1G14700		MFS allantoate transporter, putative	3.81479	-1.0178	0.963238	0.0632891	0.0902516	2.25245	0	1.49368	1.24871	3.63377	5.82676	9.6821	6.38088
AFUA_1G14710		beta-glucosidase, putative	644.718	1.74071	0.0979422	2.26612e-71	2.25325e-70	1033.87	1004.3	944.005	994.06	304.329	291.338	290.463	295.376
AFUA_1G14720		Kelch motif domain protein	377.278	-0.0429985	0.119121	0.708368	0.757878	346.877	409.951	361.47	372.766	418.792	341.448	385.132	381.791
AFUA_1G14730		cell division cycle protein Cdc20, putative	3733.34	-0.0187731	0.0599777	0.750076	0.793829	3519.07	3965.4	3648.31	3710.93	3619.24	3866.64	3781.4	3755.76
AFUA_1G14740		transcription factor TFIIA complex subunit Toa1, putative	805.674	0.132811	0.0832832	0.102362	0.139945	828.149	833.617	868.574	843.447	753.1	802.928	747.673	767.9
AFUA_1G14750		C2H2 transcription factor (Sfp1), putative	651.87	0.375505	0.0977726	8.89451e-05	0.000179109	745.56	705.603	761.029	737.397	507.82	619.967	571.244	566.344
AFUA_1G14770	dus3	tRNA dihydrouridine synthase, putative	802.19	-2.00893	0.0964829	6.51429e-97	8.61134e-96	322.1	333.752	301.723	319.192	1378.11	1174.67	1302.78	1285.19
AFUA_1G14780		BAP31 domain protein, putative	2505.86	0.144864	0.0659904	0.025606	0.0389869	2672.15	2810.22	2427.23	2636.53	2371.04	2401.79	2352.75	2375.19
AFUA_1G14790	mdm12	mitochondrial inheritance component mdm12	658.584	0.13273	0.0966012	0.157377	0.206125	707.268	740.655	625.851	691.258	598.664	615.306	663.761	625.911
AFUA_1G14800		conserved hypothetical protein	2967.38	2.57028	0.0697682	7.17503e-298	3.82165e-296	4769.93	4991.04	5484.04	5081.67	860.296	871.683	827.281	853.087
AFUA_1G14810		serine/threonine protein kinase (Kin4), putative	924.529	0.0494665	0.0784123	0.518609	0.585025	950.532	900.673	967.904	939.703	887.549	935.778	904.738	909.355
AFUA_1G14820		hypothetical protein	29.8089	0.069205	0.319535	0.797412	0.834616	34.5375	24.3837	32.8609	30.594	29.0702	26.8031	31.1979	29.0237
AFUA_1G14830		conserved hypothetical protein	982.361	1.02122	0.078307	9.41686e-40	6.07428e-39	1330.45	1331.96	1294.27	1318.89	636.819	644.44	656.231	645.83
AFUA_1G14840		Ser/Thr protein phosphatase superfamily	81.9667	0.126258	0.218025	0.526111	0.592314	99.1076	70.1031	88.127	85.7793	84.4852	75.7479	74.2294	78.1542
AFUA_1G14850	cybS	acyl-CoA dehydrogenase, putative	1206.75	1.2027	0.0749916	6.88982e-59	5.9089e-58	1750.15	1630.66	1672.17	1684.33	741.29	733.006	713.248	729.181
AFUA_1G14860		bZIP transcription factor, putative	31.2881	0.909473	0.408538	0.00575002	0.00956551	47.3014	33.5276	47.7977	42.8756	29.0702	12.8189	17.2126	19.7006
AFUA_1G14870	gwt1	GPI anchor biosynthesis protein Gwt1, putative	215.606	0.20379	0.145144	0.140614	0.186339	243.264	219.453	233.014	231.91	221.66	192.283	183.96	199.301
AFUA_1G14880		N-acylethanolamine amidohydrolase, putative	119.139	0.932923	0.208139	1.3512e-06	3.12194e-06	151.665	161.542	162.811	158.673	74.4924	66.4251	97.8968	79.6047
AFUA_1G14890	pdeA	cAMP-specific phosphodiesterase, putative	107.839	0.959552	0.21912	2.04676e-06	4.6628e-06	123.885	144.778	165.051	144.571	71.767	78.0786	63.4715	71.1057
AFUA_1G14910	ssh4	endosomal SPRY domain protein, putative	921.102	-0.113597	0.0906821	0.198062	0.25397	820.641	992.112	846.169	886.307	1020.18	900.817	946.694	955.898
AFUA_1G14920		peptidase D, putative	597.232	-0.28036	0.0968214	0.00309354	0.00532125	536.082	516.629	557.889	536.867	648.629	614.141	710.02	657.597
AFUA_1G14930		conserved hypothetical protein	7770.99	-0.810074	0.0527165	7.05088e-54	5.70332e-53	5580.06	5422.32	5891.07	5631.15	10075.5	10108.3	9548.7	9910.84
AFUA_1G14940		protein translocation complex componenet (Npl1), putative	2260.37	0.509404	0.0629743	3.44684e-16	1.29887e-15	2515.23	2773.65	2694.6	2661.16	1856.86	1843.59	1878.33	1859.59
AFUA_1G14945		C6 transcription factor, putative	87.7816	1.00045	0.238523	4.31565e-06	9.63169e-06	104.363	135.634	118.001	119.333	52.6897	53.6062	62.3957	56.2305
AFUA_1G14950		sugar 1,4-lactone oxidase, putative	995.249	-0.518	0.0821472	1.60904e-10	4.69565e-10	823.645	772.658	843.928	813.41	1102.85	1250.42	1177.99	1177.09
AFUA_1G14960		gelsolin repeat protein, putative	533.767	-0.0611144	0.100994	0.533082	0.59883	480.522	571.493	518.306	523.44	565.052	546.55	520.682	544.095
AFUA_1G14970		ADP-ribosylation factor family protein	166.274	-1.33551	0.174684	2.15182e-15	7.85207e-15	94.6027	94.4868	89.6207	92.9034	215.301	254.047	249.583	239.644
AFUA_1G14980		conserved hypothetical protein	98.3339	-0.456206	0.226901	0.026709	0.0405375	98.3568	54.8633	85.8865	79.7022	117.189	101.386	132.322	116.966
AFUA_1G14990	drs1	ATP-dependent RNA helicase (Drs1), putative	763.099	-2.66577	0.112343	2.76472e-125	4.6892e-124	241.012	187.45	185.963	204.808	1429.89	1326.17	1208.11	1321.39
AFUA_1G15000		2-isopropylmalate synthase	7024.42	-0.0538996	0.0504139	0.276945	0.341704	6810.65	6650.65	7201.77	6887.69	7156.72	7102.82	7223.92	7161.15
AFUA_1G15010		AMP binding domain protein, putative	904.724	0.340504	0.0906258	0.000131384	0.000260821	1012.85	950.964	1075.45	1013.09	864.838	809.92	714.324	796.36
AFUA_1G15020		40S ribosomal protein S5, putative	41193.5	-2.12132	0.0453754	0	0	15147.7	16047.5	14965.9	15387	66435.4	67059	67505.7	67000
AFUA_1G15030		SDA1 domain protein	1046.01	-3.01789	0.0925235	2.18254e-234	8.08071e-233	235.756	234.693	217.33	229.26	1891.38	1742.2	1954.71	1862.76
AFUA_1G15040		conserved hypothetical protein	297.509	-0.546093	0.133111	2.12752e-05	4.50115e-05	219.238	265.173	236.748	240.386	337.941	333.291	392.663	354.631
AFUA_1G15050	lhs1	Hsp70 family chaperone Lhs1/Orp150, putative	1453.05	1.0197	0.0720294	2.23915e-46	1.61602e-45	1946.11	1958.32	1946.26	1950.23	992.02	887.998	987.574	955.864
AFUA_1G15070	dml1	mtDNA inheritance protein Dml1, putative	1025.92	1.73489	0.0927788	9.90175e-79	1.06981e-77	1607.5	1417.3	1709.51	1578.1	458.764	512.755	449.68	473.733
AFUA_1G15080		conserved hypothetical protein	643.456	0.0314275	0.0915642	0.724651	0.772067	656.213	643.12	651.991	650.441	635.91	682.896	590.608	636.472
AFUA_1G15090		conserved hypothetical protein	551.77	0.437109	0.10139	1.06084e-05	2.29778e-05	589.39	697.983	628.092	638.488	455.13	459.149	480.877	465.052
AFUA_1G15100		EBP domain protein, putative	127.333	0.0532805	0.177675	0.749154	0.793038	118.629	149.35	123.975	130.651	123.548	125.858	122.64	124.015
AFUA_1G15110		conserved hypothetical protein	520.339	0.29427	0.102404	0.00325933	0.00559797	588.639	524.249	607.927	573.605	446.046	488.283	466.892	467.073
AFUA_1G15120		dsDNA-dependent ATPase (Rad54b), putative	449.632	-0.0629213	0.112935	0.564454	0.627263	420.457	498.342	404.787	441.195	497.827	428.85	447.528	458.068
AFUA_1G15130		GPI anchor transamidase, putative	865.643	0.153032	0.0810174	0.0535108	0.0773244	902.48	929.628	908.903	913.671	853.028	785.447	814.372	817.616
AFUA_1G15140		mitochondrial phosphate carrier protein (Mir1), putative	8241.17	-2.7167	0.0558176	0	0	2076	2115.29	2318.19	2169.83	13950.1	14464.4	14523.1	14312.5
AFUA_1G15150		alpha-amylase, putative	214.884	-0.778032	0.154195	1.27581e-07	3.18446e-07	159.924	164.59	144.887	156.467	306.145	245.889	267.871	273.302
AFUA_1G15160		conserved hypothetical protein	929.728	0.599655	0.0857859	1.28422e-12	4.14334e-12	1102.95	1213.09	1060.51	1125.52	776.719	723.684	701.414	733.939
AFUA_1G15170		acyl-CoA thioesterase II	108.052	0.501654	0.225069	0.0142312	0.0224758	163.678	126.49	97.0891	129.086	81.7599	79.2439	100.048	87.0174
AFUA_1G15180		conserved hypothetical protein	172.111	-0.37357	0.171632	0.0207837	0.0320626	153.917	152.398	138.165	148.16	218.935	213.259	155.989	196.061
AFUA_1G15190		hypothetical protein	5.53741	-0.583788	0.705331	0.190061	0.244813	3.00326	1.52398	5.22787	3.25171	5.45066	10.4882	7.53052	7.82312
AFUA_1G15200		Hsp70 family protein	1228.23	0.808745	0.0720532	7.99917e-30	4.22601e-29	1537.67	1578.84	1585.54	1567.35	910.26	885.668	871.389	889.106
AFUA_1G15210		conserved hypothetical protein	382.789	0.22081	0.112298	0.0424127	0.0624062	430.968	396.235	412.255	413.153	373.37	346.11	337.798	352.426
AFUA_1G15220		conserved hypothetical protein	299.172	0.454439	0.134377	0.000450218	0.000849686	320.598	379.471	347.28	349.117	267.991	264.535	215.158	249.228
AFUA_1G15230		C6 transcription factor, putative	438.982	-1.08263	0.124879	5.15052e-19	2.12267e-18	293.569	225.549	310.685	276.601	643.178	561.7	599.214	601.364
AFUA_1G15240		prefoldin subunit 4, putative	811.391	-0.167741	0.0876441	0.0500488	0.0727838	801.12	740.655	745.345	762.373	914.803	868.187	798.235	860.408
AFUA_1G15250		autophagy protein Atg27, putative	735.555	0.234875	0.101398	0.017478	0.0272398	912.241	769.61	708.75	796.867	649.537	692.219	680.974	674.243
AFUA_1G15260		conserved hypothetical protein	535.698	0.523997	0.0989587	6.56316e-08	1.66002e-07	652.459	594.353	654.231	633.681	449.679	428.85	434.619	437.716
AFUA_1G15270		heat shock protein Hsp98/Hsp104/ClpA, putative	15203.2	-0.769305	0.0557408	7.33878e-44	5.0561e-43	11363.6	11954.1	10353.4	11223.7	18970.1	19406.6	19171.6	19182.8
AFUA_1G15280		polysaccharide deacetylase family protein	666.477	-0.371052	0.109319	0.000499413	0.00093864	564.613	661.408	513.825	579.949	674.973	748.156	835.888	753.006
AFUA_1G15290		conserved hypothetical protein	50.6501	-1.00042	0.342185	0.000596603	0.00111167	35.2883	44.1954	17.1773	32.2204	66.3164	69.9211	71.002	69.0798
AFUA_1G15300		choline transport protein, putative	78.8913	-2.37984	0.263244	2.86393e-20	1.22406e-19	23.2753	25.9077	24.6457	24.6095	133.541	143.338	122.64	133.173
AFUA_1G15310		DNA replication initiation factor Cdc45	432.977	-0.247236	0.119842	0.0327789	0.0490875	447.486	397.759	336.824	394.023	449.679	476.629	489.484	471.931
AFUA_1G15330		conserved hypothetical protein	150.743	2.82774	0.223344	1.1628e-37	7.17049e-37	278.553	263.649	253.925	265.376	29.9786	25.6377	52.7136	36.11
AFUA_1G15340		poly(A) polymerase Pap	719.619	-0.106733	0.0957659	0.251383	0.314031	713.275	608.068	746.839	689.394	710.403	751.652	787.477	749.844
AFUA_1G15350		homoserine acetyltransferase family protein	197.211	2.78765	0.184628	2.10967e-52	1.67377e-51	349.129	333.752	353.255	345.379	49.0559	58.2676	39.8042	49.0426
AFUA_1G15360		conserved hypothetical protein	108.483	0.326895	0.194034	0.0691975	0.0980629	119.38	132.586	115.76	122.575	93.5697	87.4014	102.2	94.3903
AFUA_1G15370		C6 transcription factor, putative	386.956	0.151072	0.124401	0.206655	0.263837	415.201	341.372	464.534	407.036	370.645	343.779	386.208	366.877
AFUA_1G15380		conserved hypothetical protein	1071.32	-0.0196566	0.0780056	0.796736	0.834004	1036.88	1135.37	1023.17	1065.14	1022.91	1090.77	1118.82	1077.5
AFUA_1G15390		DUF1014 domain protein	2211.43	0.318835	0.0840349	0.000117004	0.000233444	2663.14	2634.96	2088.16	2462.09	1994.03	2006.74	1881.55	1960.77
AFUA_1G15400	pex7	peroxisome biosynthesis protein (Peroxine-7), putative	620.347	0.570623	0.0954282	1.11584e-09	3.12517e-09	741.055	722.367	767.004	743.475	465.123	492.944	533.591	497.219
AFUA_1G15410		CUE domain protein, putative	49.0241	0.686383	0.333996	0.0143344	0.0226231	72.0783	57.9113	58.2535	62.7477	36.3377	51.2755	18.2884	35.3005
AFUA_1G15420		LysM domain protein	71.165	0.895467	0.26194	0.000131134	0.000260496	100.609	86.8669	95.5954	94.3572	43.6053	59.433	40.88	47.9727
AFUA_1G15425			0	0	1.26153			0	0	0	0	0	0	0	0
AFUA_1G15430		lipase/esterase, putative	137.786	0.0323698	0.172543	0.841935	0.872924	130.642	147.826	140.406	139.625	119.006	146.834	142.004	135.948
AFUA_1G15440	ags3	alpha-1,3-glucan synthase Ags3	199.695	0.666472	0.157521	8.98216e-06	1.95623e-05	220.74	256.029	266.622	247.797	163.52	150.33	140.928	151.593
AFUA_1G15450	adB	adenylosuccinate synthetase AdB	4085.4	-0.879283	0.0526005	2.02999e-63	1.83242e-62	2853.1	2910.8	2854.42	2872.77	5160.87	5389.75	5343.44	5298.02
AFUA_1G15460		DnaJ domain protein	649.273	-0.741114	0.0945147	1.42102e-15	5.23571e-15	482.024	477.006	489.18	482.736	809.423	876.345	761.658	815.809
AFUA_1G15470		C6 transcription factor (UaY), putative	304.218	-0.367438	0.142854	0.00725367	0.0119103	226.746	291.08	274.09	263.972	343.392	397.385	292.614	344.464
AFUA_1G15490	mfsB	MFS multidrug transporter, putative	215.248	-0.314791	0.149013	0.0266842	0.040519	168.183	213.357	191.191	190.91	222.569	241.228	254.962	239.586
AFUA_1G15500		GTP-binding protein Obg	571.5	-1.25548	0.111714	2.63188e-30	1.40593e-29	379.162	303.272	318.9	333.778	881.19	791.274	755.204	809.223
AFUA_1G15510		JmjC domain protein, putative	305.103	0.249935	0.131487	0.047856	0.0697955	313.841	368.803	319.647	334.097	292.519	294.834	240.977	276.11
AFUA_1G15520		urea amidolyase, putative	296.971	1.10018	0.1346	3.4609e-17	1.34709e-16	425.712	422.143	373.42	407.092	176.238	199.275	185.036	186.85
AFUA_1G15530		lactam utilization protein LamB	9.86503	1.34941	0.742257	0.00901857	0.0146393	16.5179	10.6679	19.4178	15.5345	2.72533	2.3307	7.53052	4.19552
AFUA_1G15540		hypothetical protein	356.592	0.175199	0.128725	0.156298	0.204947	422.709	356.612	357.736	379.019	338.849	376.409	287.236	334.165
AFUA_1G15550		homeobox and C2H2 transcription factor, putative	2518.91	0.348274	0.0634985	3.15907e-08	8.1834e-08	2890.64	2645.63	2934.33	2823.53	2296.54	2157.07	2189.23	2214.28
AFUA_1G15560		hypothetical protein	632.341	-1.58555	0.107603	5.89032e-50	4.52352e-49	347.628	324.608	272.596	314.944	910.26	928.786	1010.17	949.737
AFUA_1G15570		ubiquitin-conjugating enzyme, putative	216.65	0.0501543	0.141239	0.71026	0.759367	235.005	199.641	225.545	220.064	217.118	221.417	201.172	213.236
AFUA_1G15580		acetylserotonin methytransferase-like protein (ASMTL), putative	516.258	0.0193414	0.132541	0.879174	0.905316	657.714	481.578	418.977	519.423	514.179	488.283	536.818	513.093
AFUA_1G15590	sdhD / cybS	succinate dehydrogenase subunit CybS, putative	3789.11	-3.68795	0.0656318	0	0	524.82	512.058	586.269	541.049	7122.2	6925.69	7063.63	7037.17
AFUA_1G15610		oxidoreductase, zinc-binding dehydrogenase family, putative	319.472	1.09188	0.124826	2.54839e-19	1.06082e-18	438.476	441.954	430.179	436.87	199.858	206.267	200.097	202.074
AFUA_1G15620	helA	DEAD box RNA helicase HelA, putative	760.288	-2.6896	0.0965498	1.3112e-171	3.36406e-170	201.969	213.357	196.419	203.915	1291.81	1314.52	1343.66	1316.66
AFUA_1G15630		hypothetical protein	51.069	-0.61903	0.306243	0.018169	0.0282685	50.3046	21.3357	40.3293	37.3232	68.1333	61.7637	64.5473	64.8147
AFUA_1G15640		conserved hypothetical protein	363.887	-1.17664	0.130731	2.3347e-20	1.00021e-19	251.523	205.737	203.887	220.383	535.982	457.983	528.212	507.392
AFUA_1G15650		conserved hypothetical protein	5.41702	0.215275	0.599331	0.587259	0.648256	6.75734	6.09592	5.97471	6.27599	3.63377	4.66141	5.37894	4.55804
AFUA_1G15660		conserved hypothetical protein	0.124473	0.065065	1.1483	0.840036		0	0	0.746839	0.248946	0	0	0	0
AFUA_1G15670		laccase TilA	157.708	-0.0197628	0.160832	0.896745	0.918941	148.661	158.494	162.064	156.407	144.443	170.141	162.444	159.009
AFUA_1G15680		C6 finger domain protein, putative	102.109	1.31814	0.236299	2.52096e-09	6.92011e-09	163.678	163.066	116.507	147.75	59.0488	50.1101	60.2442	56.4677
AFUA_1G15690		conserved hypothetical protein	0.125136	0.065065	1.1483	0.840036		0.750815	0	0	0.250272	0	0	0	0
AFUA_1G15700		conserved hypothetical protein	250.594	0.376657	0.141201	0.00541318	0.00904149	282.307	269.745	301.723	284.591	213.484	245.889	190.415	216.596
AFUA_1G15710		anaphase-promoting complex component Cut20/Apc4, putative	387.846	-0.45305	0.115772	5.75065e-05	0.00011749	299.575	323.084	352.508	325.056	445.137	432.346	474.423	450.635
AFUA_1G15720		importin beta-1 subunit	1481.64	-0.503747	0.0699261	3.38658e-13	1.12123e-12	1227.58	1184.13	1251.7	1221.14	1743.3	1661.79	1821.31	1742.13
AFUA_1G15730		40S ribosomal protein S22	25728.3	-2.00122	0.0513858	0	0	9994.1	9930.26	10879.2	10267.9	40066	40938.8	42561.4	41188.7
AFUA_1G15740		phosphoglycerate mutase family protein	98.3761	0.128885	0.201891	0.489254	0.557713	102.862	120.394	88.8739	104.043	91.7528	87.4014	98.9725	92.7089
AFUA_1G15750		conserved fungal protein	638.998	0.815662	0.100217	1.00532e-16	3.84403e-16	771.087	909.817	777.46	819.455	442.412	454.487	478.726	458.542
AFUA_1G15760		phosphatidylserine decarboxylase, putative	2609.35	0.0750722	0.0578688	0.186225	0.240519	2706.69	2590.77	2733.43	2676.96	2494.59	2591.74	2538.86	2541.73
AFUA_1G15770		anaphase promoting complex subunit 10 (APC10), putative	237.87	-0.434938	0.149033	0.00226161	0.00395978	218.487	217.929	165.798	200.738	277.984	258.708	288.311	275.001
AFUA_1G15780	leu2A	3-isopropylmalate dehydrogenase Leu2A	5901.14	0.431025	0.0600637	4.77469e-13	1.56544e-12	6452.51	7408.07	6507.21	6789.26	4998.26	5002.86	5037.92	5013.01
AFUA_1G15790		CDP-diacylglycerol-inositol 3-phosphatidyltransferase PIS	639.055	0.0855071	0.0959616	0.359187	0.4277	618.672	640.072	716.219	658.321	620.467	652.597	586.305	619.79
AFUA_1G15800	ptcA	protein phosphatase 2C, putative	585.289	0.0940329	0.0955911	0.311417	0.377782	642.698	579.113	592.243	604.685	588.671	572.188	536.818	565.893
AFUA_1G15810		RNA splicing factor (Pad-1), putative	1374.73	-0.397285	0.0681336	3.88558e-09	1.05641e-08	1193.05	1152.13	1203.9	1183.03	1583.42	1559.24	1556.67	1566.44
AFUA_1G15820		fatty acid hydroxylase, putative	2864.2	-1.29351	0.0676073	1.35933e-82	1.53607e-81	1687.83	1488.93	1775.98	1650.92	4147.95	4086.89	3997.63	4077.49
AFUA_1G15830		conserved hypothetical protein	893.627	0.369936	0.0840608	7.92195e-06	1.73528e-05	994.83	960.108	1071.71	1008.88	748.557	766.802	819.751	778.37
AFUA_1G15840		conserved hypothetical protein	197.278	-0.305093	0.151275	0.0340856	0.050902	154.668	185.926	185.216	175.27	213.484	224.913	219.461	219.286
AFUA_1G15850		C6 transcription factor, putative	103.619	0.436685	0.207524	0.0221781	0.0340696	103.613	124.966	135.178	121.252	91.7528	90.8975	75.3052	85.9851
AFUA_1G15860		Coatomer subunit delta, putative	2767.04	0.0582758	0.0578349	0.304642	0.371194	2763.75	2772.12	2935.82	2823.9	2762.58	2657	2710.99	2710.19
AFUA_1G15870		conserved glutamic acid-rich protein	619.387	-0.431179	0.0971276	5.96525e-06	1.31745e-05	536.082	559.301	483.952	526.445	754.916	695.715	686.353	712.328
AFUA_1G15880		DUF803 domain membrane protein	608.128	-0.110812	0.0995099	0.251217	0.313909	566.866	527.297	651.991	582.051	636.819	638.613	627.185	634.205
AFUA_1G15890		SacI domain protein	691.953	0.435618	0.0951239	3.05835e-06	6.89151e-06	765.832	868.669	764.763	799.755	595.939	616.471	540.046	584.152
AFUA_1G15900		importin beta-2 subunit, putative	1187.9	-0.329644	0.0767722	1.37179e-05	2.94953e-05	1044.38	973.824	1125.49	1047.9	1321.79	1349.48	1312.46	1327.91
AFUA_1G15910		C6 transcription factor RosA-like, putative	64.9692	0.844422	0.27636	0.000537708	0.00100688	76.5832	102.107	79.165	85.9516	40.88	37.2913	53.7894	43.9869
AFUA_1G15920		26S proteasome-associated ubiquitin C-terminal hydrolase, putative	711.982	-0.154517	0.103225	0.12278	0.165108	765.832	611.116	636.307	671.085	809.423	687.558	761.658	752.88
AFUA_1G15930		choline kinase, putative	1137.3	-0.436824	0.0788744	2.00738e-08	5.25532e-08	1014.35	931.152	941.017	962.174	1253.65	1281.89	1401.75	1312.43
AFUA_1G15940		Auxin Efflux Carrier superfamily	441.653	0.759744	0.115408	1.38132e-11	4.24605e-11	500.794	568.445	606.433	558.557	337.941	328.629	307.676	324.749
AFUA_1G15950	pbs2	MAP kinase kinase (Pbs2), putative	708.008	0.22398	0.089528	0.0106513	0.0171096	751.566	734.559	805.093	763.739	662.255	677.07	617.503	652.276
AFUA_1G15960	glr1	glutathione oxidoreductase Glr1, putative	3884.43	0.29775	0.0774703	9.86316e-05	0.000197915	4207.57	4916.36	3763.32	4295.75	3463.89	3477.41	3478.02	3473.11
AFUA_1G15965			0.537894	-0.302169	1.13945	0.42314		0	0	0	0	0	0	3.22737	1.07579
AFUA_1G15970		aldo-keto reductase (AKR13), putative	34.8542	0.784366	0.356108	0.00791017	0.0129439	44.2981	41.1475	52.2787	45.9081	23.6195	19.811	27.9705	23.8003
AFUA_1G15980		conserved hypothetical protein	0.747047	-0.504169	1.14459	0.245019	0.307049	0	0	0	0	0	2.3307	2.15158	1.49409
AFUA_1G15990		hypothetical protein	335.113	0.196419	0.128396	0.111272	0.151053	348.378	379.471	350.268	359.372	263.449	349.606	319.509	310.854
AFUA_1G16000		serine/threonine protein kinase, putative	670.536	0.10276	0.113621	0.349087	0.417145	741.806	583.685	755.801	693.764	654.079	729.51	558.334	647.308
AFUA_1G16010		hypothetical protein	48.2944	0.10821	0.294434	0.669797	0.722638	60.0652	42.6715	48.5445	50.4271	46.3306	65.2597	26.8947	46.1617
AFUA_1G16020		conserved hypothetical protein	75.6925	0.106198	0.223566	0.601768	0.661146	75.8324	83.8189	78.4181	79.3565	84.4852	60.5983	71.002	72.0285
AFUA_1G16030		conserved hypothetical protein	4244.17	2.1714	0.0763072	9.57264e-179	2.59487e-177	7873.05	6586.65	6392.94	6950.88	1602.49	1467.18	1542.68	1537.45
AFUA_1G16040		ferric-chelate reductase, putative	1116.03	3.34585	0.0957726	1.22574e-268	5.39327e-267	1982.9	2176.24	1941.78	2033.64	196.224	208.598	190.415	198.412
AFUA_1G16050		conserved serine-proline rich protein	1494.39	0.910416	0.0680802	1.60331e-41	1.06981e-40	1898.06	1972.03	1993.31	1954.47	1042.89	1034.83	1025.23	1034.32
AFUA_1G16060		conserved hypothetical protein	875.946	2.02403	0.098807	6.96833e-94	8.8272e-93	1375.49	1438.64	1413.02	1409.05	381.546	285.511	361.465	342.841
AFUA_1G16070		conserved hypothetical protein	314.8	1.89097	0.134012	7.15357e-46	5.11664e-45	486.528	527.297	478.724	497.517	137.175	123.527	135.549	132.084
AFUA_1G16080		hypothetical protein	31.847	1.71508	0.422539	5.3082e-06	1.17719e-05	39.0424	67.0552	44.8104	50.3026	14.5351	11.6535	13.9853	13.3913
AFUA_1G16090		arsenate reductase (ArsC), putative	65.6612	0.864148	0.264965	0.000250918	0.000485215	86.3438	83.8189	90.3675	86.8434	50.8728	38.4566	44.1073	44.4789
AFUA_1G16100		arsenite efflux transporter (ArsB), putative	50.7935	0.18288	0.282736	0.456993	0.526872	42.0457	51.8153	70.9497	54.9369	55.415	50.1101	34.4252	46.6501
AFUA_1G16110		arsenic methyltransferase Cyt19, putative	179.043	1.54167	0.174164	1.12655e-19	4.74149e-19	262.785	259.077	282.305	268.056	100.837	74.5825	94.6694	90.0297
AFUA_1G16115		hypothetical protein	128.093	1.19466	0.196301	1.24685e-10	3.66331e-10	178.694	192.022	169.532	180.083	73.5839	81.5746	73.1536	76.1041
AFUA_1G16120		arsenic resistance protein ArsH, putative	444.446	2.14858	0.127541	2.56432e-64	2.32859e-63	699.76	690.363	787.168	725.764	136.267	171.307	181.808	163.127
AFUA_1G16130		copper-transporting ATPase, putative	2173.39	0.85608	0.0694654	1.48555e-35	8.73494e-35	2570.79	2886.42	2960.47	2805.89	1541.63	1525.45	1555.59	1540.89
AFUA_1G16140		hypothetical protein	18.2367	1.30332	0.567651	0.00275737	0.00476911	35.2883	25.9077	21.6583	27.6181	9.08443	3.49606	13.9853	8.85525
AFUA_1G16150		thioredoxin domain protein	558.232	1.05708	0.112238	5.68308e-22	2.51758e-21	660.718	781.802	828.245	756.921	340.666	377.574	360.389	359.543
AFUA_1G16160		C6 transcription factor, putative	182.168	0.355046	0.163621	0.0217808	0.033493	219.989	182.878	214.343	205.736	146.259	144.504	185.036	158.6
AFUA_1G16170		conserved hypothetical protein	194.974	-0.0856604	0.147309	0.541553	0.607148	177.943	208.785	181.482	189.404	205.308	201.606	194.718	200.544
AFUA_1G16190	aspf9	extracellular cell wall glucanase Crf1/allergen Asp F9	4890.88	-0.22391	0.0582747	0.000107468	0.000215268	4280.4	4750.25	4499.71	4510.12	5122.71	5178.82	5513.42	5271.65
AFUA_1G16200		conserved hypothetical protein	122.025	-0.251574	0.189192	0.152573	0.200699	130.642	102.107	96.3423	109.697	129.907	138.677	134.474	134.353
AFUA_1G16210		threonyl-tRNA synthetase	819.404	-1.36123	0.0871845	6.35898e-56	5.31842e-55	467.007	451.098	453.331	457.146	1184.61	1121.07	1239.31	1181.66
AFUA_1G16220		C6 transcription factor, putative	1059.24	0.281736	0.0774788	0.000228793	0.000443655	1127.72	1171.94	1192.7	1164.12	899.359	984.723	978.968	954.35
AFUA_1G16230		MFS quinate transporter, putative	221.213	-0.241333	0.143223	0.0775017	0.108481	198.966	208.785	197.166	201.639	230.745	223.748	267.871	240.788
AFUA_1G16240		TIM barrel metal-dependent hydrolase, putative	150.082	-0.614938	0.171137	0.000142957	0.000282502	111.121	117.347	120.988	116.485	188.956	189.952	172.126	183.678
AFUA_1G16250	agdC	alpha-glucosidase, putative	266.883	2.95575	0.163515	4.99075e-74	5.12466e-73	482.774	443.478	494.408	473.553	54.5066	59.433	66.6989	60.2128
AFUA_1G16260		hypothetical protein	3.41618	1.02318	1.04345	0.0672064	0.0954195	6.00652	3.04796	8.21523	5.75657	0	0	3.22737	1.07579
AFUA_1G16270		xylitol dehydrogenase XdhB	242.539	2.66951	0.165618	2.82344e-59	2.43984e-58	419.706	451.098	389.85	420.218	58.1404	67.5904	68.8505	64.8604
AFUA_1G16280		mitochondrial F1F0-ATP synthase g subunit, putative	8859.75	-1.02198	0.0615475	8.41072e-63	7.52503e-62	5447.92	6239.18	5821.61	5836.24	11291	11725.8	12633	11883.3
AFUA_1G16290	rok1	ATP dependent RNA helicase (Rok1), putative	480.977	-2.11664	0.110175	6.90374e-83	7.8208e-82	177.192	185.926	176.254	179.791	795.796	762.14	788.553	782.163
AFUA_1G16300		conserved hypothetical protein	144.998	0.318836	0.183473	0.0626463	0.089405	170.435	188.974	130.697	163.369	126.274	136.346	117.261	126.627
AFUA_1G16310		glucose-inducible SAM-dependent methyltransferase Rrg1, putative	347.503	-1.01611	0.132434	2.33891e-15	8.5177e-15	219.989	231.645	230.773	227.469	463.306	533.731	405.572	467.537
AFUA_1G16320		vacuolar protein sorting-associated protein Vps28, putative	651.418	0.45915	0.0907973	2.68063e-07	6.54913e-07	744.809	739.131	784.928	756.289	558.693	557.038	523.909	546.547
AFUA_1G16330		ribosome assembly protein Noc2, putative	1330.53	-3.17042	0.106431	4.11413e-196	1.20487e-194	325.854	234.693	224.799	261.782	2391.93	2524.15	2281.75	2399.28
AFUA_1G16340		potassium transporter, putative	1395.87	-1.34966	0.0717762	7.47491e-80	8.21248e-79	777.094	748.275	823.017	782.795	2008.57	2032.37	1985.91	2008.95
AFUA_1G16350		hypothetical protein	160.579	-0.646492	0.177615	0.000110177	0.000220306	122.383	102.107	140.406	121.632	184.414	223.748	190.415	199.525
AFUA_1G16360		hypothetical protein	0.503606	0.332507	1.11115	0.410999		0.750815	1.52398	0.746839	1.00721	0	0	0	0
AFUA_1G16370		molybdenum cofactor biosynthesis protein (MoaC), putative	193.118	0.848556	0.159393	2.3245e-08	6.06287e-08	257.53	262.125	233.014	250.889	131.724	125.858	148.459	135.347
AFUA_1G16380		molybdopterin cofactor biosynthetic protein	571.808	1.24699	0.116108	6.59064e-28	3.34602e-27	768.084	931.152	725.181	808.139	310.688	332.125	363.617	335.477
AFUA_1G16390		MFS hexose transporter, putative	33.6977	-1.35089	0.386237	5.10894e-05	0.000105015	17.2688	13.7158	20.9115	17.2987	50.8728	47.7794	51.6378	50.0967
AFUA_1G16400		beta-glucosidase, putative	26.3367	0.797978	0.415801	0.0156492	0.0245493	30.7834	28.9556	45.5572	35.0988	14.5351	20.9763	17.2126	17.5747
AFUA_1G16410		C6 transcription factor, putative	57.8111	0.706176	0.293924	0.00555754	0.00926393	96.8552	59.4353	64.975	73.7552	48.1475	41.9527	35.501	41.8671
AFUA_1G16420		GPI anchored protein, putative	17.0749	1.73915	0.590184	0.000295937	0.000568529	32.2851	33.5276	17.1773	27.6633	7.26755	4.66141	7.53052	6.48649
AFUA_1G16430		hypothetical protein	20.5435	0.623906	0.447019	0.0683891	0.0969626	18.7704	35.0516	26.8862	26.9027	18.1689	9.32282	15.061	14.1842
AFUA_1G16440		ABC ATPase, putative	89.0014	3.87421	0.328764	1.12867e-33	6.4451e-33	178.694	172.21	151.608	167.504	9.08443	11.6535	10.7579	10.4986
AFUA_1G16450		conserved hypothetical protein	243.334	-0.998881	0.14938	3.35333e-12	1.06159e-11	185.451	141.73	150.115	159.099	340.666	319.306	322.737	327.57
AFUA_1G16460	ADS-4	bZIP transcription factor (LziP), putative	735.665	0.511798	0.0923661	1.70515e-08	4.48988e-08	832.654	899.149	873.802	868.535	635.91	628.125	544.349	602.795
AFUA_1G16470		tRNA processing endoribonuclease Trz1, putative	756.236	-0.544215	0.0883789	3.91038e-10	1.11788e-09	583.384	664.456	595.231	614.357	900.267	919.463	874.616	898.115
AFUA_1G16480		acid phosphatase, putative	2376.3	-0.902196	0.0608749	2.03441e-50	1.57295e-49	1692.34	1598.66	1660.22	1650.41	3071.45	3203.55	3031.57	3102.19
AFUA_1G16490		short chain dehydrogenase/reductase, putative	247.286	0.838877	0.160093	3.78139e-08	9.74835e-08	285.31	301.748	372.673	319.91	163.52	154.992	205.476	174.662
AFUA_1G16500		small monomeric GTPase (Gtr2), putative	1017.91	0.181807	0.0807822	0.021724	0.0334114	1018.11	1083.55	1150.13	1083.93	972.943	911.305	971.437	951.895
AFUA_1G16510		heme/steroid binding domain protein, putative	576.106	0.595182	0.107675	1.52394e-08	4.0267e-08	786.104	682.743	620.623	696.49	466.94	445.165	455.059	455.721
AFUA_1G16523		40S ribosomal protein S25, putative	25265.2	-1.88463	0.0538604	7.17406e-269	3.17191e-267	10719.4	10274.7	11254.9	10749.6	39112.1	38143.1	42087	39780.8
AFUA_1G16540		WD40 domain protein	420.503	-0.166039	0.114609	0.133621	0.177901	380.663	361.183	439.141	393.663	416.976	474.298	450.755	447.343
AFUA_1G16550		dihydrouridine synthase family protein, putative	435.971	-1.5469	0.117464	1.8766e-40	1.22964e-39	198.215	216.405	247.204	220.608	644.995	640.944	668.065	651.334
AFUA_1G16553		conserved hypothetical protein	301.178	0.030993	0.127404	0.800357	0.837314	295.07	313.94	304.71	304.574	267.082	337.952	288.311	297.782
AFUA_1G16556		phosphatase, putative	43.7297	0.362023	0.303211	0.162266	0.21201	52.5571	56.3873	44.0635	51.0026	40.88	23.307	45.1831	36.4567
AFUA_1G16560		MIF domain protein	23.7647	-0.0600883	0.350963	0.834707	0.86757	23.2753	22.8597	23.152	23.0957	31.7955	22.1417	19.3642	24.4338
AFUA_1G16564		DUF455 domain protein	196.402	-1.23641	0.166974	1.34465e-14	4.75614e-14	111.121	99.0588	132.937	114.372	297.061	256.377	281.857	278.432
AFUA_1G16565			0	0	1.26153			0	0	0	0	0	0	0	0
AFUA_1G16570		MIND kinetochore complex component Mtw1, putative	433.575	-0.0573118	0.110279	0.591317	0.651944	436.975	379.471	452.585	423.01	449.679	469.637	413.103	444.14
AFUA_1G16580		conserved hypothetical protein	101.723	0.192279	0.209399	0.317148	0.383763	107.367	91.4388	128.456	109.087	86.3021	82.74	114.034	94.3586
AFUA_1G16590	brlA	C2H2 type conidiation transcription factor BrlA	22.0316	0.261308	0.389502	0.39759	0.467681	33.0359	18.2878	23.152	24.8252	19.0773	26.8031	11.8337	19.238
AFUA_1G16600		ribonuclease T2, putative	170.516	0.236713	0.166792	0.131938	0.175917	170.435	202.689	185.963	186.363	163.52	172.472	128.019	154.67
AFUA_1G16610	swc5	Swr1p complex component (Swc5), putative	294.753	0.0222907	0.141819	0.869392	0.896947	306.333	352.04	237.495	298.622	295.244	304.157	273.25	290.884
AFUA_1G16620		C6 transcription factor, putative	149.249	-0.050232	0.17043	0.754297	0.797647	136.648	141.73	159.824	146.067	136.267	145.669	175.354	152.43
AFUA_1G16630		short chain dehydrogenase family protein	131.694	0.729614	0.197899	7.32823e-05	0.00014829	180.196	179.83	141.899	167.308	110.83	82.74	94.6694	96.0798
AFUA_1G16635		DSBA family oxidoreductase, putative	251.063	0.510279	0.136949	0.000109077	0.000218298	292.067	288.032	311.432	297.177	221.66	202.771	190.415	204.949
AFUA_1G16640		conserved hypothetical protein	11.8994	1.23533	0.661046	0.0091184	0.0147908	19.5212	13.7158	20.9115	18.0495	2.72533	6.99211	7.53052	5.74932
AFUA_1G16650		conserved hypothetical protein	1650.62	0.574508	0.0719704	7.13394e-16	2.66842e-15	2097.03	1872.97	1964.19	1978.06	1334.5	1251.59	1383.46	1323.19
AFUA_1G16660		eukaryotic translation initiation factor subunit eIF2B-gamma, putative	1911.07	-0.206634	0.0661039	0.0015666	0.00279557	1841.75	1804.39	1673.67	1773.27	2111.22	2003.24	2032.16	2048.88
AFUA_1G16670		conserved hypothetical protein	1.38436	0.916549	1.23434	0.07763	0.108627	0	4.57194	3.7342	2.76871	0	0	0	0
AFUA_1G16680		conserved hypothetical protein	714.457	0.222637	0.0894216	0.0110305	0.0176846	776.343	786.374	750.573	771.097	610.474	671.243	691.732	657.816
AFUA_1G16690		MFS transporter, putative	177.363	1.12161	0.180446	5.94755e-11	1.77259e-10	210.228	260.601	264.381	245.07	92.6612	121.197	115.109	109.656
AFUA_1G16700		beta galactosidase, putative	345.887	-0.0862243	0.129822	0.489057	0.557558	310.838	316.988	374.166	333.997	312.505	353.102	407.724	357.777
AFUA_1G16710		fatty acid elongase (Gig30), putative	1590.06	-1.39454	0.0821576	1.44324e-65	1.33452e-64	764.33	911.341	948.486	874.719	2293.82	2376.15	2246.25	2305.41
AFUA_1G16720		conserved hypothetical protein	565.792	0.443904	0.0960931	2.48532e-06	5.63233e-06	641.196	629.404	690.826	653.809	474.207	483.621	475.499	477.776
AFUA_1G16730		pseudouridine synthase TruD/Pus7, putative	632.372	-2.00144	0.105982	3.57361e-80	3.94049e-79	271.795	251.457	230.773	251.342	954.774	987.053	1098.38	1013.4
AFUA_1G16740		conserved hypothetical protein	0	0	1.26153			0	0	0	0	0	0	0	0
AFUA_1G16745		PHD finger domain protein	719.612	-1.29985	0.092477	7.157e-46	5.11664e-45	386.67	435.859	422.711	415.08	1040.17	1051.15	981.119	1024.14
AFUA_1G16750		mitochondrial cation transporter, putative	1348.82	-0.51998	0.0703207	7.95761e-14	2.72371e-13	1127.72	1110.98	1077.69	1105.47	1588.87	1540.6	1647.03	1592.17
AFUA_1G16760		acetyltransferase, GNAT family family	553.633	1.5204	0.360872	2.65885e-06	6.0151e-06	1171.27	793.994	551.167	838.811	277.075	210.929	317.358	268.454
AFUA_1G16770		amidase family protein, putative	70.2836	2.47102	0.286957	1.2169e-18	4.94578e-18	113.373	118.871	127.709	119.984	19.0773	23.307	19.3642	20.5828
AFUA_1G16780		protein kinase (Lkh1), putative	509.67	-0.0800926	0.108022	0.443777	0.514109	515.059	419.095	543.699	492.618	528.714	523.243	528.212	526.723
AFUA_1G16790		conserved hypothetical protein	907.398	-0.487799	0.0788868	3.74036e-10	1.07028e-09	747.812	752.847	757.295	752.651	1031.08	1070.96	1084.39	1062.15
AFUA_1G16800	ysh1	cleavage and polyadenylation specifity factor, 73 kDa subunit, putative	1181.29	-0.711327	0.073823	1.97799e-22	8.87902e-22	933.264	868.669	873.055	891.663	1484.4	1484.66	1443.71	1470.92
AFUA_1G16810		aminotransferase, class III	1037.41	2.26931	0.0876299	1.61461e-148	3.41996e-147	1767.42	1757.15	1633.34	1719.3	327.04	369.417	370.071	355.509
AFUA_1G16820		signal recognition particle 19 kDa protein, putative	883.129	-0.524849	0.0954667	2.12094e-08	5.54306e-08	704.265	632.452	817.042	717.92	1037.44	1009.19	1098.38	1048.34
AFUA_1G16830		C6 transcription factor, putative	324.131	0.154047	0.125999	0.203301	0.259992	352.132	344.42	332.343	342.965	345.208	300.661	270.023	305.297
AFUA_1G16840		TCTP family protein	22861.4	-0.888644	0.0502492	1.08245e-70	1.0693e-69	15791.2	16943.6	15302.7	16012.5	29945.9	30102.2	29082.9	29710.3
AFUA_1G16850	sur2	sphinganine hydroxylase Sur2, putative	2570.65	-0.912673	0.0625528	5.88156e-49	4.44927e-48	1703.6	1818.11	1819.3	1780.34	3506.59	3345.73	3230.59	3360.97
AFUA_1G16860		conserved hypothetical protein	15.4585	-0.010472	0.41417	0.973953	0.980304	18.0196	12.1918	15.6836	15.2983	18.1689	9.32282	19.3642	15.6186
AFUA_1G16870		hypothetical protein	19.8553	-0.116383	0.390305	0.706449	0.756003	11.2622	25.9077	19.4178	18.8626	18.1689	17.4803	26.8947	20.848
AFUA_1G16880		ABC multidrug transporter, putative	313.5	-1.31535	0.141878	1.88385e-21	8.26499e-21	181.697	208.785	148.621	179.701	467.848	412.535	461.513	447.299
AFUA_1G16890		transesterase (LovD), putative	35.0198	0.869763	0.40083	0.00721161	0.0118498	60.0652	32.0036	50.0382	47.369	31.7955	23.307	12.9095	22.6707
AFUA_1G16900		hypothetical protein	0	0	1.26153			0	0	0	0	0	0	0	0
AFUA_1G16910		MFS multidrug transporter, putative	1.55585	0.171773	0.94481	0.696169	0.747372	0	6.09592	0	2.03197	0.908443	2.3307	0	1.07972
AFUA_1G16920	xlnD	beta-xylosidase XylA	55.7407	0.443235	0.278561	0.0680245	0.0965057	51.8063	86.8669	61.2408	66.638	45.4222	39.622	49.4863	44.8435
AFUA_1G16930		phosphatidylserine decarboxylase, putative	207.91	-0.0715394	0.151337	0.619109	0.676121	214.733	199.641	191.191	201.855	178.963	228.409	234.522	213.965
AFUA_1G16940		DEAD/DEAH box helicase, putative	566.689	-1.22452	0.0996638	1.06334e-35	6.28076e-35	337.867	355.088	323.381	338.779	803.972	819.243	760.582	794.599
AFUA_1G16950	pig-a	phosphatidylinositol:UDP-GlcNAc transferase subunit PIG-A	403.306	0.0591094	0.108798	0.574768	0.636839	427.214	412.999	396.572	412.261	400.624	368.251	414.179	394.351
AFUA_1G16960		conserved hypothetical protein	16.4357	0.0567892	0.426064	0.861878	0.891031	12.7639	10.6679	26.8862	16.7726	11.8098	12.8189	23.6673	16.0987
AFUA_1G16970		ADP-ribosylation factor family protein	1068.87	-0.555862	0.0755867	9.97457e-14	3.39874e-13	849.923	864.097	873.055	862.358	1257.29	1328.5	1240.38	1275.39
AFUA_1G16980		conserved hypothetical protein	917.873	0.556731	0.0834778	1.32794e-11	4.0859e-11	1128.48	1054.59	1100.84	1094.64	708.586	798.266	716.475	741.109
AFUA_1G16990		mRNA splicing factor (Prp18), putative	358.7	0.0876197	0.121581	0.454352	0.524478	360.391	385.567	365.951	370.637	349.751	390.393	300.145	346.763
AFUA_1G17000		Sin3-associated polypeptide Sap18, putative	504.037	-0.102089	0.125487	0.397485	0.467618	526.322	548.633	383.875	486.277	502.369	491.779	571.244	521.797
AFUA_1G17010		glutathione S-transferase, putative	58.0787	0.0388289	0.250218	0.862088	0.891046	61.5669	51.8153	63.4813	58.9545	69.9501	48.9448	52.7136	57.2029
AFUA_1G17020	ugd1	UDP-glucose dehydrogenase	169.49	-0.332346	0.172481	0.0404183	0.0596645	136.648	126.49	178.495	147.211	173.513	202.771	199.021	191.768
AFUA_1G17030		glycosyl transferase, putative	15.6675	0.721716	0.511803	0.0552494	0.0796599	15.0163	21.3357	26.8862	21.0794	8.17599	13.9842	8.60631	10.2555
AFUA_1G17040		D-lactate dehydrogenase, putative	1298.31	-1.03083	0.0790572	9.4438e-40	6.08734e-39	897.975	848.857	802.105	849.646	1666.09	1707.24	1867.57	1746.96
AFUA_1G17050		hypothetical protein	16.4004	-0.59931	0.476512	0.0924552	0.127434	17.2688	7.6199	8.96207	11.2836	20.8942	22.1417	21.5158	21.5172
AFUA_1G17060		HLH DNA binding domain protein, putative	12.3656	-1.04938	0.680728	0.0248468	0.0379133	0.750815	10.6679	8.21523	6.54464	24.528	12.8189	17.2126	18.1865
AFUA_1G17070		FYVE domain protein, putative	379.287	-2.95366	0.144079	2.20316e-94	2.80257e-93	83.3405	62.4832	103.811	83.2115	693.142	672.408	660.534	675.362
AFUA_1G17080		acetyltransferase, GNAT family, putative	267.799	0.650616	0.13929	1.2136e-06	2.8169e-06	364.896	310.892	312.179	329.322	197.132	195.779	225.916	206.276
AFUA_1G17090		NOL1/NOP2/sun domain protein, putative	575.725	-0.580429	0.0964447	8.59684e-10	2.41816e-09	451.991	469.386	456.319	459.232	673.157	666.581	736.915	692.218
AFUA_1G17100		conserved hypothetical protein	617.419	0.285498	0.0906972	0.00134318	0.0024163	679.488	673.6	687.092	680.06	568.686	538.393	557.258	554.779
AFUA_1G17110		long chain fatty alcohol oxidase, putative	397.543	-0.000354462	0.115189	0.997461	0.998059	402.437	419.095	372.673	398.068	375.187	369.417	446.452	397.019
AFUA_1G17120	elfA	translation elongation factor eEF-1B gamma subunit, putative	6991.79	4.10589	0.0646808	0	0	13134.8	13313.5	13210.1	13219.5	764.909	684.062	843.418	764.13
AFUA_1G17130		F-box domain protein	59.3652	0.287541	0.254895	0.203923	0.260714	75.8324	53.3393	69.456	66.2092	51.7813	46.6141	59.1684	52.5212
AFUA_1G17140		voltage-gated K+ channel beta subunit (KCNAB), putative	561.25	3.70778	0.136504	5.82873e-164	1.39339e-162	1109.71	993.635	1028.4	1043.91	88.119	87.4014	60.2442	78.5882
AFUA_1G17150		C6 transcription factor, putative	215.897	3.09854	0.200846	8.75352e-55	7.2086e-54	415.952	377.947	371.926	388.608	62.6826	30.2992	36.5768	43.1862
AFUA_1G17160		MFS transporter, putative	12.927	3.05131	0.828852	8.56813e-06	1.87053e-05	17.2688	24.3837	31.3672	24.3399	4.54222	0	0	1.51407
AFUA_1G17170		TfdA family taurine dioxygenase, putative	1008.8	-0.858026	0.09503	3.80462e-20	1.62079e-19	747.061	786.374	613.155	715.53	1364.48	1227.12	1314.61	1302.07
AFUA_1G17180		pyridine nucleotide-disulphide oxidoreductase AMID-like, putative	535.557	4.90245	0.176689	1.26262e-171	3.24856e-170	1034.62	1127.75	949.979	1037.45	30.8871	30.2992	39.8042	33.6635
AFUA_1G17190	sidI	long-chain-fatty-acid-CoA ligase, putative	188.053	4.32308	0.24987	6.13234e-69	5.89171e-68	382.165	352.04	342.799	359.001	16.352	20.9763	13.9853	17.1045
AFUA_1G17200	sidC	nonribosomal siderophore peptide synthase SidC	1017.33	2.2593	0.0891506	2.42207e-142	4.81663e-141	1699.1	1677.9	1673.67	1683.55	309.779	365.921	377.602	351.101
AFUA_1G17210		conserved hypothetical protein	1.86763	-0.181948	0.910849	0.682511	0.734614	0	4.57194	0	1.52398	0	2.3307	4.30315	2.21129
AFUA_1G17220		extracellular polygalacturonase, putative	31.5036	2.33602	0.463791	6.06612e-08	1.53729e-07	49.5538	79.247	32.8609	53.8872	8.17599	11.6535	7.53052	9.12001
AFUA_1G17230	rglB	conserved hypothetical protein	88.0764	0.195235	0.211452	0.313813	0.380334	99.1076	92.9628	93.3549	95.1418	95.3866	73.4172	74.2294	81.011
AFUA_1G17240		C6 transcription factor, putative	53.4483	0.311479	0.270327	0.189061	0.243802	57.8128	74.6751	50.7851	61.091	53.5982	40.7873	43.0315	45.8057
AFUA_1G17250	rodB	conidial hydrophobin RodB	3661.6	2.45879	0.0606443	0	0	5993.76	6088.3	6511.69	6197.92	1120.11	1145.54	1110.21	1125.29
AFUA_1G17260		hypothetical protein	2.03192	1.09627	1.19838	0.0542061	0.0782795	3.75408	3.04796	4.48104	3.76102	0.908443	0	0	0.302814
AFUA_1G17270	freB	FRE family ferric-chelate reductase, putative	377.708	4.37382	0.186723	3.10559e-123	5.16162e-122	662.219	775.706	726.675	721.533	26.3449	27.9685	47.3347	33.8827
AFUA_1G17280		conserved hypothetical protein	390.157	1.71625	0.147848	6.69929e-32	3.70699e-31	591.643	672.076	535.484	599.734	143.534	226.078	172.126	180.58
AFUA_1G17290		conserved hypothetical protein	137.193	2.98248	0.237638	3.78541e-37	2.30465e-36	219.989	286.508	227.786	244.761	29.9786	38.4566	20.44	29.6251
AFUA_1G17310		MFS lactose permease, putative	70.2066	0.571461	0.244414	0.00915705	0.0148456	79.5864	89.9149	88.127	85.8761	48.1475	60.5983	54.8652	54.537
AFUA_1G17320		endo-arabinanase, putative	0.375408	0.183487	1.14582	0.59227		2.25245	0	0	0.750815	0	0	0	0
AFUA_1G17340		dioxygenase, putative	0.194225	-0.086975	1.14996	0.787501		0	0	0	0	0	1.16535	0	0.388451
AFUA_1G17350		CP2 transcription factor, putative	1352.36	-0.780091	0.0728189	2.5125e-27	1.25048e-26	1016.6	931.152	1021.68	989.811	1776.01	1671.11	1697.59	1714.91
AFUA_1G17360	atfC	bZIP transcription factor (BACH2), putative	49.267	-2.36139	0.366804	1.9255e-11	5.87715e-11	14.2655	19.8118	11.9494	15.3422	95.3866	102.551	51.6378	83.1918
AFUA_1G17370	scf1	heat shock protein Awh11, putative	5.25069	0.567305	0.744771	0.213439	0.271585	15.0163	3.04796	3.7342	7.26616	1.81689	4.66141	3.22737	3.23522
AFUA_1G17380		3-oxoacyl-(acyl-carrier-protein) reductase, putative	0	0	1.26153			0	0	0	0	0	0	0	0
AFUA_1G17390		conserved hypothetical protein	191.006	-0.532152	0.160447	0.000483338	0.000909554	163.678	134.11	160.57	152.786	204.4	255.212	228.067	229.226
AFUA_1G17400		peptidase S41 family protein	441.588	-1.18958	0.115496	7.19724e-26	3.48683e-25	243.264	298.7	264.381	268.782	582.312	616.471	644.397	614.394
AFUA_1G17410	exg15	beta-glucosidase, putative	18.0623	-0.205723	0.397107	0.510526	0.577122	19.5212	10.6679	17.1773	15.7888	17.2604	23.307	20.44	20.3358
AFUA_1G17420		hypothetical protein	12.7495	-0.0546349	0.448458	0.871071	0.898191	7.50815	18.2878	11.9494	12.5818	15.4435	9.32282	13.9853	12.9172
AFUA_1G17430	tyr1	tyrosinase	7.23634	-0.598431	0.645289	0.160328	0.209719	3.75408	3.04796	6.72155	4.50786	9.99288	6.99211	12.9095	9.96482
AFUA_1G17440	abcA	ABC drug exporter AbcA	1.02001	-0.714398	1.18925	0.134323	0.178705	0	0	0	0	1.81689	0	4.30315	2.04001
AFUA_1G17460		C6 transcription factor, putative	145.748	1.1952	0.206131	7.26549e-10	2.05318e-09	177.192	251.457	188.203	205.618	80.8515	74.5825	102.2	85.878
AFUA_1G17470	nrtB	high affinity nitrate transporter NrtB	2.53685	1.38051	1.25437	0.0254714	0.0388208	6.00652	4.57194	3.7342	4.77089	0.908443	0	0	0.302814
AFUA_1G17480		MFS transporter, putative	5.73985	2.53073	1.33835	0.00109693	0.00199487	15.0163	16.7638	1.49368	11.0913	0	1.16535	0	0.388451
AFUA_1G17490		glucokinase regulator family protein, putative	19.0753	2.6317	0.602099	1.04892e-06	2.44962e-06	32.2851	38.0995	31.3672	33.9173	4.54222	8.15746	0	4.23323
AFUA_1G17520		D-lactate dehydrogenase (cytochrome), putative	0.448222	-0.0151662	1.09994	0.966806		0	1.52398	0	0.507994	0	1.16535	0	0.388451
AFUA_1G17530		MFS transporter, putative	0.819905	0.283668	1.07162	0.494232	0.562585	3.75408	0	0	1.25136	0	1.16535	0	0.388451
AFUA_1G17540		hypothetical protein	2.16471	0.108203	0.821458	0.806421	0.843077	1.50163	6.09592	0	2.53252	0.908443	2.3307	2.15158	1.79691
AFUA_1G17550		HET domain protein	209.183	-1.47604	0.157464	8.44935e-22	3.72491e-21	115.626	96.0108	113.52	108.385	302.512	297.165	330.267	309.981
AFUA_1G17560		GPI anchored protein, putative	0.76199	0.406219	1.13824	0.319363	0.385834	0	4.57194	0	1.52398	0	0	0	0
AFUA_1G17570		urea active transporter, putative	0.578695	-0.190429	1.08787	0.624708		0	0	0.746839	0.248946	2.72533	0	0	0.908443
AFUA_1G17580		xenobiotic compound monooxygenase, DszA family, putative	14.8615	1.26891	0.618757	0.00553968	0.00923584	20.272	30.4796	17.1773	22.643	6.3591	11.6535	3.22737	7.08
AFUA_1G17590		phosphoesterase superfamily protein	8.16364	0.655873	0.642298	0.125489	0.168082	9.00979	9.14388	15.6836	11.2791	6.3591	2.3307	6.45473	5.04818
AFUA_1G17600		conserved hypothetical protein	0	0	1.26153			0	0	0	0	0	0	0	0
AFUA_1G17610		hypothetical protein	0.75189	0.480524	1.13701	0.264464	0.328613	0	1.52398	2.98736	1.50378	0	0	0	0
AFUA_1G17620		TPR domain protein	2.82151	0.253882	0.78238	0.567393	0.629838	6.75734	3.04796	0.746839	3.51738	0.908443	1.16535	4.30315	2.12565
AFUA_1G17630		FAD/FMN-containing protein	183.476	-1.61531	0.165042	1.90499e-23	8.76737e-23	87.0946	96.0108	85.8865	89.664	267.991	282.015	281.857	277.288
AFUA_1G17640		C6 transcription factor RegA	1.07821	0.257895	0.984035	0.558878	0.622578	0.750815	0	3.7342	1.495	0.908443	0	1.07579	0.661411
AFUA_1G17650		short chain dehydrogenase, putative	1.01786	0.138675	0.989606	0.745427	0.790102	2.25245	1.52398	0	1.25881	0	2.3307	0	0.776901
AFUA_1G17660		histidinol dehydrogenase, putative	1.98168	-0.0995803	0.83134	0.821694	0.856585	3.00326	1.52398	0.746839	1.75803	5.45066	1.16535	0	2.20534
AFUA_1G17670		salicylate hydroxylase, putative	0.124473	0.065065	1.1483	0.840036		0	0	0.746839	0.248946	0	0	0	0
AFUA_1G17680		MFS transporter, putative	2.78512	0.33421	0.841238	0.464258	0.534099	1.50163	6.09592	3.7342	3.77725	0	0	5.37894	1.79298
AFUA_1G17690		FAD binding oxidoreductase, putative	3.27497	2.43474	1.39158	0.0014742	0.00263792	3.75408	10.6679	5.22787	6.54994	0	0	0	0
AFUA_1G17700		short chain dehydrogenase, putative	2.15904	1.1475	1.21401	0.0470586	0.0687645	6.75734	3.04796	2.24052	4.01527	0.908443	0	0	0.302814
AFUA_1G17710		C6 transcription factor, putative	0	0	1.26153			0	0	0	0	0	0	0	0
AFUA_1G17720		oxidoreductase, putative	0	0	1.26153			0	0	0	0	0	0	0	0
AFUA_1G17723		aldose 1-epimerase family protein, putative	0.151407	-0.086975	1.14996	0.787501		0	0	0	0	0.908443	0	0	0.302814
AFUA_1G17725		cytochrome P450 oxidoreductase, putative	0	0	1.26153			0	0	0	0	0	0	0	0
AFUA_1G17730		zinc binding enoyl reductase, putative	0.125136	0.065065	1.1483	0.840036		0.750815	0	0	0.250272	0	0	0	0
AFUA_1G17740		polyketide synthase, putative	2.90744	0.0655074	0.735373	0.878818	0.905052	6.00652	0	2.98736	2.99796	1.81689	2.3307	4.30315	2.81692
AFUA_1G17750		nicotinamide N-methyltransferase, putative	460.561	-0.623028	0.109731	5.98343e-09	1.60806e-08	346.126	384.043	351.761	360.643	512.362	569.857	599.214	560.478
AFUA_2G00090		telomere-associated RecQ helicase, putative	0.358596	-0.178838	1.14969	0.596556		0	0	0	0	0	0	2.15158	0.717192
AFUA_2G00100		C6 transcription factor Aro80, putative	179.047	-0.313664	0.164763	0.0438032	0.0643238	159.173	160.018	153.849	157.68	168.97	235.401	196.869	200.414
AFUA_2G00110		MFS transporter, putative	5.0617	0.0764048	0.619288	0.848847	0.879156	4.50489	9.14388	2.98736	5.54538	8.17599	2.3307	3.22737	4.57802
AFUA_2G00120		carboxyvinyl-carboxyphosphonate phosphorylmutase	4.90307	0.0943139	0.645318	0.81752	0.853113	6.75734	4.57194	4.48104	5.27011	5.45066	8.15746	0	4.53604
AFUA_2G00130		solid-state culture specific protein, putative	0.748827	0.504404	1.13953	0.2477	0.310025	2.25245	0	2.24052	1.49765	0	0	0	0
AFUA_2G00140		FAD monooxygenase, putative	0.151407	-0.086975	1.14996	0.787501		0	0	0	0	0.908443	0	0	0.302814
AFUA_2G00150		catecholamine-O-methyltransferase, putative	2.69462	-0.922481	1.04553	0.090114	0.124489	1.50163	0	0.746839	0.74949	1.81689	3.49606	8.60631	4.63975
AFUA_2G00160		hypothetical protein	0	0	1.26153			0	0	0	0	0	0	0	0
AFUA_2G00170		glutathione-dependent formaldehyde dehydrogenase	1.74208	-0.967828	1.17803	0.0759813	0.106467	0	0	0.746839	0.248946	1.81689	4.66141	3.22737	3.23522
AFUA_2G00180		neutral amino acid permease	4330.88	-1.9459	0.0537065	4.54246e-288	2.26081e-286	1795.2	1722.1	1822.29	1779.86	6930.51	6788.18	6927	6881.9
AFUA_2G00190		conserved hypothetical protein	2.06184	-0.487306	1.21839	0.194718	0.250245	0	0	0	0	0	6.99211	5.37894	4.12369
AFUA_2G00200		catalase, putative	1.71512	-0.4349	0.982296	0.352198	0.420642	2.25245	0	0	0.750815	4.54222	3.49606	0	2.67942
AFUA_2G00210		conserved hypothetical protein	447.982	-0.341495	0.118675	0.00301456	0.00519324	374.657	396.235	407.027	392.64	439.687	488.283	582.002	503.324
AFUA_2G00220		aminopeptidase, putative	981.607	0.614045	0.0784004	2.17069e-15	7.91775e-15	1191.54	1170.42	1206.89	1189.62	736.748	790.109	793.932	773.596
AFUA_2G00230		Amid-like NADH oxidoreductase, putative	92.8766	2.7264	0.276872	9.30286e-24	4.32519e-23	160.675	190.498	135.925	162.366	18.1689	32.6299	19.3642	23.3876
AFUA_2G00240		conserved hypothetical protein	317.376	3.51296	0.169362	6.2135e-97	8.22566e-96	606.659	559.301	590.003	585.321	62.6826	36.1259	49.4863	49.4316
AFUA_2G00250		conserved hypothetical protein	5.46617	1.88602	1.08483	0.00508793	0.00853109	9.7606	10.6679	8.96207	9.79685	0	2.3307	1.07579	1.1355
AFUA_2G00260		phenylacetaldoxime dehydratase family protein, putative	11.0435	0.743921	0.593889	0.0720274	0.101521	12.7639	19.8118	13.4431	15.3396	5.45066	10.4882	4.30315	6.74733
AFUA_2G00270		conserved hypothetical protein	0.875951	0.50669	1.15542	0.237104	0.29828	5.25571	0	0	1.7519	0	0	0	0
AFUA_2G00300		hypothetical protein	21.7494	1.04249	0.489653	0.00598142	0.0099287	23.2753	44.1954	26.1394	31.2034	9.99288	13.9842	12.9095	12.2955
AFUA_2G00310		amino acid transporter, putative	693.761	0.685364	0.0886542	4.00726e-15	1.44147e-14	864.189	851.905	857.371	857.822	506.003	543.054	540.046	529.701
AFUA_2G00320	erg3	sterol delta 5,6-desaturase, putative	1102.17	-1.61614	0.0855901	2.64906e-80	2.92456e-79	543.59	483.102	584.775	537.156	1600.68	1753.85	1647.03	1667.19
AFUA_2G00330		beta-alanine synthase, putative	119.965	-1.78541	0.209448	2.68695e-18	1.08239e-17	45.0489	64.0072	52.2787	53.7783	194.407	187.622	176.429	186.153
AFUA_2G00340		diaminopropionate ammonia-lyase, putative	0.276543	-0.0115755	1.13894	0.971991		0.750815	0	0	0.250272	0.908443	0	0	0.302814
AFUA_2G00350		acetylornithine deacetylase (ArgE), putative	0	0	1.26153			0	0	0	0	0	0	0	0
AFUA_2G00360		homeobox and C2H2 transcription factor, putative	391.675	0.697504	0.111853	1.61656e-10	4.7161e-10	488.03	499.866	474.243	487.38	303.42	298.33	286.16	295.97
AFUA_2G00370		conserved hypothetical protein	1175.5	0.488385	0.0781957	2.51544e-10	7.26398e-10	1440.06	1411.21	1277.84	1376.37	971.126	1010.36	942.391	974.626
AFUA_2G00380		GNAT family acetyltransferase, putative	5.83492	0.0618991	0.615308	0.876882	0.903364	7.50815	4.57194	5.97471	6.01827	0.908443	12.8189	3.22737	5.65156
AFUA_2G00390		hypothetical protein	2.39557	0.642072	0.946893	0.197974	0.253893	3.75408	4.57194	2.98736	3.77113	0.908443	0	2.15158	1.02001
AFUA_2G00400		cell wall cysteine-rich protein	26.9505	3.70197	0.641365	1.94538e-10	5.65546e-10	43.5473	76.199	34.3546	51.367	5.45066	0	2.15158	2.53408
AFUA_2G00410		amidase family protein	1.74007	-0.266244	0.895063	0.556434	0.620698	0	3.04796	0.746839	1.26493	0.908443	4.66141	1.07579	2.21521
AFUA_2G00415			0.661411	-0.448044	1.13679	0.287416	0.353086	0	0	0	0	1.81689	0	2.15158	1.32282
AFUA_2G00420		RTA1 domain protein	10.5119	-0.644784	0.604728	0.118689	0.16008	9.00979	3.04796	7.46839	6.50871	11.8098	6.99211	24.7431	14.515
AFUA_2G00430	exg9	exo-beta-1,3-glucanase, putative	2.20781	-0.382879	0.881054	0.409239	0.479525	0.750815	0	2.98736	1.24606	7.26755	1.16535	1.07579	3.16956
AFUA_2G00440		conserved hypothetical protein	450.072	-1.22491	0.11198	7.52079e-29	3.89865e-28	281.556	251.457	267.368	266.794	625.918	677.07	597.063	633.35
AFUA_2G00450		hexokinase, putative	313.206	0.394252	0.135604	0.0025204	0.00437754	305.582	414.523	357.736	359.28	255.273	261.039	285.084	267.132
AFUA_2G00460		short-chain dehydrogenase/reductase family protein, putative	0.249609	0.12498	1.15209	0.700968		0.750815	0	0.746839	0.499218	0	0	0	0
AFUA_2G00470		C6 transcription factor, putative	13.3217	-0.447579	0.48429	0.209216	0.266808	6.75734	15.2398	8.96207	10.3197	15.4435	16.3149	17.2126	16.3237
AFUA_2G00480		aryl-alcohol dehydrogenase (AAD), putative	1.93889	-0.204686	0.81849	0.64598	0.699927	0.750815	1.52398	2.24052	1.5051	2.72533	1.16535	3.22737	2.37268
AFUA_2G00490		glycosyl hydrolase, family 31	0.302814	-0.146256	1.15557	0.653001		0	0	0	0	1.81689	0	0	0.605629
AFUA_2G00500		conserved hypothetical protein	570.378	2.85461	0.118435	2.78765e-129	4.92053e-128	1007.59	987.54	1014.21	1003.11	123.548	125.858	163.52	137.642
AFUA_2G00510		cellulose-binding GDSL lipase/acylhydrolase, putative	0.250272	0.125194	1.15211	0.700491		1.50163	0	0	0.500544	0	0	0	0
AFUA_2G00520		conserved hypothetical protein	7.38843	-2.51913	0.977894	0.000384578	0.000731566	0.750815	0	2.24052	0.997111	14.5351	12.8189	13.9853	13.7797
AFUA_2G00530		DUF1275 domain protein	1.32752	0.212902	0.949327	0.630667	0.686602	2.25245	0	2.98736	1.7466	2.72533	0	0	0.908443
AFUA_2G00540		carboxyphosphonoenolpyruvate phosphonomutase, putative	1.8802	0.0235763	0.844137	0.957344	0.967112	0.750815	4.57194	0.746839	2.0232	0.908443	0	4.30315	1.7372
AFUA_2G00550		conserved hypothetical protein	0	0	1.26153			0	0	0	0	0	0	0	0
AFUA_2G00560		hypothetical protein	0.433295	-0.0148941	1.10291	0.967193		0	1.52398	0	0.507994	0	0	1.07579	0.358596
AFUA_2G00570		GNAT family acetyltransferase, putative	652.956	1.87244	0.100161	1.23093e-78	1.32678e-77	1018.86	1028.69	1031.38	1026.31	250.73	302.992	285.084	279.602
AFUA_2G00580		hypothetical protein	163.732	5.80336	0.413914	1.08194e-47	8.02466e-47	291.316	313.94	362.217	322.491	2.72533	4.66141	7.53052	4.97242
AFUA_2G00590		glutathione S-transferase, putative	1827.13	5.61422	0.119676	0	0	3543.85	3773.38	3429.49	3582.24	69.9501	67.5904	78.5326	72.0244
AFUA_2G00600		conserved hypothetical protein	2.01509	1.56571	1.3501	0.0146667	0.0230915	3.75408	6.09592	2.24052	4.03017	0	0	0	0
AFUA_2G00620		GDSL-like lipase/acylhydrolase domain protein	1.25376	0.951798	1.23083	0.0725138	0.102111	4.50489	1.52398	1.49368	2.50752	0	0	0	0
AFUA_2G00625		conserved hypothetical protein	0.622366	0.347961	1.13709	0.374448		0	0	3.7342	1.24473	0	0	0	0
AFUA_2G00630		GDSL lipase/acylhydrolase family protein	30.7954	2.07062	0.431794	2.11165e-07	5.20089e-07	37.5408	62.4832	53.0256	51.0165	12.7182	9.32282	9.6821	10.5744
AFUA_2G00640		beta-N-hexosaminidase, putative	5.64618	3.52926	1.28719	3.74099e-05	7.77034e-05	16.5179	9.14388	8.21523	11.2924	0	0	0	0
AFUA_2G00650		arabinosidase, putative	0.302814	-0.146256	1.15557	0.653001		0	0	0	0	1.81689	0	0	0.605629
AFUA_2G00655			0	0	1.26153			0	0	0	0	0	0	0	0
AFUA_2G00656		conserved hypothetical protein	0.151407	-0.086975	1.14996	0.787501		0	0	0	0	0.908443	0	0	0.302814
AFUA_2G00660	tcsB	sensor histidine kinase/response regulator TcsB/Sln1, putative	1592.91	0.615448	0.067066	2.01068e-20	8.62205e-20	1915.33	2004.03	1876.81	1932.06	1225.49	1276.06	1259.75	1253.77
AFUA_2G00670		protein kinase, putative	11.3149	-0.00876834	0.480784	0.980042	0.984769	15.7671	3.04796	14.1899	11.0017	14.5351	12.8189	7.53052	11.6282
AFUA_2G00680		glycosyl hydrolase, putative	35.9088	4.65781	0.697429	1.29809e-13	4.39516e-13	76.5832	77.723	56.0129	70.1064	1.81689	1.16535	2.15158	1.71127
AFUA_2G00690		glucan 1,4-alpha-glucosidase, putative	73.7519	0.416821	0.244515	0.0568572	0.0817709	89.347	103.631	67.2155	86.7311	66.3164	53.6062	62.3957	60.7728
AFUA_2G00700		hypothetical protein	0	0	1.26153			0	0	0	0	0	0	0	0
AFUA_2G00710		alpha-amylase, putative	17.9893	-0.102884	0.407528	0.745982	0.790412	24.7769	15.2398	10.4557	16.8242	13.6267	24.4724	19.3642	19.1544
AFUA_2G00720		aldehyde dehydrogenase, putative	1965.05	-0.461149	0.166552	0.00342515	0.00586683	1889.05	1720.57	1279.34	1629.65	2226.59	2189.7	2485.07	2300.45
AFUA_2G00730		FAD binding domain protein	367.487	0.528256	0.154147	0.000327426	0.000626774	512.807	443.478	359.23	438.505	307.962	230.74	350.707	296.47
AFUA_2G00740		conserved hypothetical protein	949.743	0.114185	0.104777	0.26064	0.324481	1030.12	1136.89	808.08	991.696	945.69	860.03	917.648	907.789
AFUA_2G00750		oxidoreductase, 2OG-Fe(II) oxygenase family, putative	513.676	-0.0842676	0.108464	0.422171	0.492586	549.597	493.77	450.344	497.904	543.249	482.456	562.637	529.447
AFUA_2G00760	plyA	pectate lyase A	121.098	-0.610926	0.196179	0.000807905	0.00148655	99.1076	91.4388	90.3675	93.638	173.513	139.842	132.322	148.559
AFUA_2G00770		salicylate hydroxylase	1488.96	-1.00909	0.0754619	1.1963e-41	7.99406e-41	996.332	1039.35	923.84	986.509	1873.21	2017.22	2083.8	1991.41
AFUA_2G00780		MFS multidrug transporter, putative	900.56	0.494159	0.0940694	8.78195e-08	2.20165e-07	1021.11	1202.42	954.46	1059.33	761.276	755.148	708.945	741.789
AFUA_2G00790		conserved hypothetical protein	476.022	-1.08342	0.110638	1.42016e-23	6.55923e-23	287.562	292.604	326.369	302.178	603.206	679.4	666.989	649.865
AFUA_2G00800	pelA	pectate lyase, putative	20.3074	0.473017	0.416416	0.144668	0.191238	30.7834	16.7638	26.8862	24.8111	12.7182	17.4803	17.2126	15.8037
AFUA_2G00810		purine nucleoside permease, putative	60.2143	1.57201	0.30424	2.71241e-08	7.04638e-08	102.862	99.0588	72.4434	91.4546	24.528	27.9685	34.4252	28.9739
AFUA_2G00820		extracellular GDSL-like lipase/acylhydrolase, putative	90.0538	2.7851	0.270158	7.90147e-26	3.82597e-25	153.166	167.638	154.596	158.467	21.8026	15.1496	27.9705	21.6409
AFUA_2G00830		short chain dehydrogenase/reductase	109.669	2.89102	0.252039	2.00987e-31	1.10012e-30	187.704	205.737	189.697	194.379	21.8026	18.6456	34.4252	24.9578
AFUA_2G00840		MFS transporter, putative	2.36539	0.454817	0.896745	0.335816	0.403248	2.25245	4.57194	3.7342	3.51953	3.63377	0	0	1.21126
AFUA_2G00850		conserved hypothetical protein	0	0	1.26153			0	0	0	0	0	0	0	0
AFUA_2G00860		hypothetical protein	169.139	-0.683901	0.164897	1.23672e-05	2.66668e-05	121.632	120.394	139.659	127.229	222.569	205.102	205.476	211.049
AFUA_2G00870		conserved hypothetical protein	18.7495	2.34562	0.556289	2.49934e-06	5.66269e-06	36.79	32.0036	28.3799	32.3911	6.3591	4.66141	4.30315	5.10789
AFUA_2G00880		C6 finger domain protein, putative	49.447	-0.764748	0.312697	0.00428298	0.00724811	32.2851	47.2434	26.1394	35.2226	66.3164	54.7715	69.9263	63.6714
AFUA_2G00890		conserved hypothetical protein	18.6456	-0.193035	0.388775	0.531293	0.597335	16.5179	18.2878	15.6836	16.8298	25.4364	19.811	16.1368	20.4614
AFUA_2G00900		PTH11-like integral membrane protein, putative	3.6367	-1.91275	1.33331	0.00620617	0.0102793	0	1.52398	0	0.507994	2.72533	4.66141	12.9095	6.7654
AFUA_2G00910		Pfs, NB-ARC and TPR domain protein	29.7955	2.38977	0.466565	3.83319e-08	9.8735e-08	66.0718	38.0995	48.5445	50.9053	4.54222	13.9842	7.53052	8.68565
AFUA_2G00920	abfII	extracellular glycosyl hydrolase/cellulase, putative	15.8586	3.00315	0.700346	9.52843e-07	2.23442e-06	33.0359	22.8597	31.3672	29.0876	0	4.66141	3.22737	2.62959
AFUA_2G00930		xylosidase/glycosyl hydrolase, putative	16.1155	0.0238664	0.424972	0.941615	0.954186	18.0196	9.14388	20.9115	16.025	9.08443	24.4724	15.061	16.206
AFUA_2G00940		hypothetical protein	122.081	1.56263	0.219451	1.35873e-13	4.59365e-13	209.478	158.494	182.976	183.649	61.7742	46.6141	73.1536	60.514
AFUA_2G00960		NACHT domain protein	0	0	1.26153			0	0	0	0	0	0	0	0
AFUA_2G00963		hypothetical protein	0	0	1.26153			0	0	0	0	0	0	0	0
AFUA_2G00967		Cupin domain protein	15.2653	2.21328	0.639955	4.46981e-05	9.23171e-05	27.0294	28.9556	22.4052	26.1301	1.81689	8.15746	3.22737	4.40057
AFUA_2G00970		alcohol dehydrogenase, zinc-containing, putative	710.398	1.26182	0.100905	6.97053e-37	4.21005e-36	1102.2	960.108	952.967	1005.09	452.405	388.062	406.648	415.705
AFUA_2G00980		conserved hypothetical protein	49.0096	2.53528	0.344052	2.57873e-14	9.00234e-14	89.347	82.295	82.1523	84.5981	14.5351	12.8189	12.9095	13.4211
AFUA_2G00990		glycerophosphoryl diester phosphodiesterase family protein	78.1975	1.82105	0.277564	8.39931e-12	2.60473e-11	154.668	92.9628	120.988	122.873	32.704	29.1338	38.7284	33.5221
AFUA_2G01000		LIM domain protein	244.473	0.276227	0.137445	0.0360039	0.053521	282.307	239.265	283.799	268.457	215.301	220.252	225.916	220.489
AFUA_2G01010		myo-inositol-phosphate synthase, putative	40733.3	0.604554	0.0467838	1.57311e-38	9.86766e-38	47016.8	50884.2	49673	49191.3	31629.3	32436.4	32759.9	32275.2
AFUA_2G01030		1-aminocyclopropane-1-carboxylate deaminase, putative	89.0553	2.39804	0.286572	1.03559e-17	4.09202e-17	185.451	166.114	101.57	151.045	25.4364	25.6377	30.1221	27.0654
AFUA_2G01040		formaldehyde dehydrogenase	5425.88	1.4374	0.0557178	1.14711e-147	2.4129e-146	8145.6	8011.57	7633.44	7930.2	2879.77	2817.82	3067.07	2921.55
AFUA_2G01050	tim9	mitochondrial intermembrane space translocase subunit Tim9, putative	1602.19	-0.845751	0.0656306	1.22274e-38	7.69639e-38	1157.76	1135.37	1132.21	1141.78	2026.74	2070.83	2090.26	2062.61
AFUA_2G01060		Rho GTPase activator (Sac7), putative	350.171	0.373648	0.118087	0.00111911	0.00203126	391.926	380.995	418.23	397.05	317.047	280.85	311.979	303.292
AFUA_2G01070	gpi11	GPI-anchor biosynthesis protein (Pig-F), putative	425.934	-1.64089	0.140282	2.13153e-32	1.1874e-31	204.973	257.553	160.57	207.699	592.305	654.928	685.277	644.17
AFUA_2G01080		conserved hypothetical protein	325.52	1.15016	0.133062	5.82644e-19	2.39365e-18	418.955	498.342	436.901	451.399	183.506	198.11	217.309	199.642
AFUA_2G01090		DNA helicase, putative	623.878	-0.124217	0.0969359	0.187143	0.241533	616.42	577.589	591.497	595.168	658.621	708.534	590.608	652.588
AFUA_2G01100		pirin domain protein, putative	133.043	-0.509652	0.182668	0.00290142	0.00500969	111.872	115.823	96.3423	108.012	148.985	172.472	152.762	158.073
AFUA_2G01110		conserved hypothetical protein	180.137	-0.652254	0.179331	0.00010966	0.000219369	106.616	137.158	168.039	137.271	229.836	227.244	211.93	223.003
AFUA_2G01120		DNA repair protein Ntg1, putative	181.948	-0.766523	0.158152	3.66594e-07	8.85426e-07	130.642	137.158	130.697	132.832	241.646	220.252	231.295	231.064
AFUA_2G01130	pex4	ubiquitin conjugating enzyme (UbcJ), putative	1221.7	0.302328	0.0783951	9.29607e-05	0.000186948	1386.01	1400.54	1273.36	1353.3	1133.74	1008.03	1128.5	1090.09
AFUA_2G01140		GPI anchored cell wall protein (Dan4), putative	837.259	-0.889758	0.0861709	1.06711e-25	5.14245e-25	586.387	626.356	545.193	585.979	1101.03	1065.13	1099.46	1088.54
AFUA_2G01150		conserved hypothetical protein	2.17887	0.481352	0.922503	0.312622	0.379194	0.750815	6.09592	2.98736	3.27803	0.908443	2.3307	0	1.07972
AFUA_2G01160		C-4 methylsterol oxidase, putative	41.0587	-0.455152	0.308414	0.0829924	0.115351	33.7867	24.3837	39.5825	32.5843	51.7813	41.9527	54.8652	49.5331
AFUA_2G01170	gel1	1,3-beta-glucanosyltransferase Gel1	851.898	-0.320521	0.0870437	0.000181811	0.000356192	693.753	769.61	804.346	755.903	966.584	907.809	969.285	947.893
AFUA_2G01180		cellobiose dehydrogenase, putative	95.6601	-2.00211	0.237411	6.67381e-18	2.65553e-17	45.0489	27.4317	36.5951	36.3586	161.703	151.496	151.686	154.962
AFUA_2G01190		Cu-dependent DNA-binding protein, putative	886.071	0.394291	0.0795935	5.14656e-07	1.22902e-06	988.824	1019.54	1017.94	1008.77	749.466	785.447	755.204	763.372
AFUA_2G01200		actin polymerization protein Bzz1, putative	820.249	-0.113342	0.0855257	0.174001	0.226045	831.153	797.042	732.649	786.948	829.409	871.683	859.555	853.549
AFUA_2G01210	dbp5	ATP dependent RNA helicase (Dbp5), putative	2950.12	0.00431484	0.0616422	0.943203	0.955371	2802.04	2915.38	3145.69	2954.37	3029.66	2950.67	2857.29	2945.87
AFUA_2G01220		GTP cyclohydrolase II, putative	2318.83	2.22575	0.0860701	4.30138e-148	9.08977e-147	4112.22	4069.03	3294.31	3825.18	865.747	783.117	788.553	812.472
AFUA_2G01230		dihydrodipicolinate synthetase family protein	92.7129	3.43838	0.344919	9.63237e-25	4.56223e-24	236.507	160.018	117.254	171.26	20.8942	15.1496	6.45473	14.1662
AFUA_2G01240	invB	beta-fructofuranosidase, putative	490.779	1.65997	0.110971	2.37714e-51	1.85686e-50	723.786	734.559	783.434	747.26	249.822	212.094	240.977	234.298
AFUA_2G01250		serine peptidase, putative	110.383	4.41121	0.600489	1.83435e-15	6.72323e-15	204.973	217.929	217.33	213.411	0.908443	9.32282	11.8337	7.35498
AFUA_2G01260	srbA	HLH transcription factor, putative	652.202	-0.954925	0.10627	4.15657e-20	1.7699e-19	412.949	393.187	510.091	438.742	893	867.022	836.963	865.662
AFUA_2G01270		ferric-chelate reductase, putative	49.6705	0.809728	0.299635	0.00181546	0.00321822	61.5669	65.5312	68.7092	65.2691	35.4293	29.1338	37.6526	34.0719
AFUA_2G01280		D-mandelate dehydrogenase, putative	7.95228	-0.940118	0.737068	0.0503973	0.0732087	4.50489	4.57194	2.98736	4.0214	4.54222	12.8189	18.2884	11.8832
AFUA_2G01290		polyketide synthase, putative	43.5743	-2.92084	0.381569	1.85899e-15	6.81081e-15	11.2622	7.6199	8.21523	9.03246	69.0417	79.2439	86.0631	78.1162
AFUA_2G01300		conserved hypothetical protein	76.145	-3.17593	0.310876	1.17427e-25	5.65286e-25	19.5212	10.6679	11.2026	13.7972	160.794	122.362	132.322	138.493
AFUA_2G01310		EF-hand calcium-binding domain protein, putative	148.86	3.39077	0.258989	1.86396e-40	1.22224e-39	296.572	284.984	237.495	273.017	18.1689	13.9842	41.9558	24.7029
AFUA_2G01320		potassium/sodium P-type ATPase, putative	602.728	2.45149	0.122665	1.41378e-89	1.70553e-88	1051.89	1124.7	885.004	1020.53	159.886	196.945	197.945	184.925
AFUA_2G01330		exosome complex subunit Rrp46, putative	510.248	-0.641615	0.102045	1.35226e-10	3.96662e-10	409.945	403.855	374.913	396.238	624.101	653.763	594.911	624.258
AFUA_2G01340		hypothetical protein	6.89691	0.479859	0.642936	0.253071	0.315879	9.00979	9.14388	8.96207	9.03858	0.908443	5.82676	7.53052	4.75524
AFUA_2G01350		NAD+ kinase Utr1, putative	718.252	1.37193	0.10498	5.39966e-40	3.50286e-39	1067.66	1095.74	952.22	1038.54	358.835	381.07	453.983	397.963
AFUA_2G01360		GAF domain nucleotide-binding protein	594.289	-0.68044	0.101293	6.99544e-12	2.17456e-11	485.778	440.43	432.42	452.876	715.853	800.597	690.656	735.702
AFUA_2G01370		GABA permease, putative	10.7509	0.594198	0.565002	0.132695	0.176745	9.7606	13.7158	19.4178	14.2981	7.26755	4.66141	9.6821	7.20368
AFUA_2G01380		GNAT family N-acetyltransferase, putative	115.59	-0.0535854	0.195171	0.767344	0.809289	96.1044	144.778	101.57	114.151	118.098	120.031	112.958	117.029
AFUA_2G01390		S-adenosylmethionine-dependent methyltransferase, putative	89.117	-0.403182	0.240763	0.0620792	0.0886929	87.8454	89.9149	47.7977	75.186	105.379	103.716	100.048	103.048
AFUA_2G01400		short chain dehydrogenase/oxidoreductase, putative	458.194	-0.489125	0.110106	5.25722e-06	1.16617e-05	375.408	374.899	384.622	378.31	487.834	532.566	593.835	538.078
AFUA_2G01405		cyanovirin-N family protein	14.001	0.524077	0.484754	0.143495	0.189826	20.272	18.2878	14.9368	17.8322	9.08443	12.8189	8.60631	10.1699
AFUA_2G01410		aldo-keto reductase, putative	31.8816	2.93169	0.477484	7.08334e-11	2.10558e-10	66.8226	50.2914	54.5193	57.2111	1.81689	8.15746	9.6821	6.55215
AFUA_2G01430		conserved hypothetical protein	1604.12	0.633119	0.0717885	4.98565e-19	2.05565e-18	1831.24	2092.43	1947.01	1956.89	1280.91	1230.61	1242.54	1251.35
AFUA_2G01440		mitochondrial carrier protein, putative	1508.7	-1.52908	0.0858324	7.71983e-72	7.76073e-71	826.648	839.713	663.193	776.518	2263.84	2179.21	2279.6	2240.88
AFUA_2G01450		alpha-1,6 mannosyltransferase subunit (Mnn9), putative	468.254	0.341104	0.107423	0.00113337	0.0020551	527.072	551.681	498.142	525.632	380.638	447.495	404.496	410.876
AFUA_2G01460		ZIP Zinc transporter, putaitve	702.123	-0.224916	0.0974759	0.0180707	0.0281251	668.977	638.548	627.345	644.956	676.79	759.81	841.267	759.289
AFUA_2G01470		hypothetical protein	0	0	1.26153			0	0	0	0	0	0	0	0
AFUA_2G01480	nop16	60S ribosomal subunit biogenesis protein Nop16, putative	866.54	-2.75636	0.10206	1.64957e-161	3.87224e-160	252.274	220.977	192.685	221.979	1542.54	1442.71	1548.06	1511.1
AFUA_2G01490		hypothetical protein	2.97716	-0.106734	0.755666	0.8057	0.84242	0	6.09592	2.24052	2.77881	1.81689	2.3307	5.37894	3.17551
AFUA_2G01500		ABC bile acid transporter, putative	327.41	0.155385	0.117659	0.170884	0.222376	335.615	359.659	344.293	346.522	307.054	298.33	319.509	308.298
AFUA_2G01510	pex24	integral peroxisomal membrane peroxin, putative	272.435	0.785136	0.142464	9.86785e-09	2.63181e-08	351.382	316.988	372.673	347.014	212.576	212.094	168.899	197.856
AFUA_2G01520		protein kinase, putative	414.889	-0.59124	0.107317	1.70748e-08	4.49471e-08	331.86	327.656	326.369	328.628	496.01	496.44	511	501.15
AFUA_2G01530		COPII-coated vesicle protein (Erv41), putative	945.806	1.21748	0.086462	4.9165e-46	3.52873e-45	1302.66	1423.4	1251.7	1325.92	549.608	596.66	550.804	565.691
AFUA_2G01540		conserved hypothetical protein	790.513	0.519872	0.0948118	2.32726e-08	6.06833e-08	1034.62	925.056	843.928	934.536	630.46	640.944	668.065	646.489
AFUA_2G01550		mitogen-activated protein kinase MAF1	1001.29	-0.140553	0.0765301	0.0606803	0.0868306	930.26	990.588	936.536	952.461	1063.79	1058.14	1028.45	1050.13
AFUA_2G01570		AP-1 adaptor complex subunit sigma, putative	1167.16	-0.485161	0.072002	9.63419e-12	2.97653e-11	979.814	954.012	974.625	969.484	1374.47	1335.49	1384.54	1364.84
AFUA_2G01580		FAD monooxygenase, putative	115.092	1.61541	0.220164	2.96265e-14	1.0311e-13	163.678	175.258	184.469	174.468	44.5137	69.9211	52.7136	55.7162
AFUA_2G01590	nce102	non-classical export protein Nce102, putative	151.426	-0.212198	0.175157	0.196253	0.251934	116.376	140.206	160.57	139.051	167.154	173.637	150.61	163.8
AFUA_2G01600		sphingomyelin phosphodiesterase, putative	500.26	0.860051	0.103838	2.63212e-17	1.02934e-16	661.468	637.024	645.269	647.92	378.821	337.952	341.025	352.599
AFUA_2G01610		conserved hypothetical protein	493.753	0.926284	0.114234	9.07593e-17	3.47911e-16	591.643	736.083	625.851	651.192	324.314	327.464	357.162	336.313
AFUA_2G01620		conserved hypothetical protein	78.5404	0.451234	0.235038	0.0332783	0.0497786	103.613	74.6751	97.8359	92.0412	58.1404	74.5825	62.3957	65.0395
AFUA_2G01630		MSF1 domain protein	668.679	-0.883491	0.0996133	1.48985e-19	6.24462e-19	497.791	458.718	444.369	466.959	957.499	828.565	825.13	870.398
AFUA_2G01640		tryptophanyl-tRNA synthetase	4462.86	0.670002	0.0660538	1.39653e-24	6.5939e-24	5592.07	4955.99	5916.46	5488.17	3543.84	3372.53	3396.26	3437.54
AFUA_2G01650		conserved hypothetical protein	407.406	-1.92907	0.124729	1.32427e-54	1.08899e-53	174.189	161.542	168.039	167.923	721.304	594.33	625.033	646.889
AFUA_2G01660	tom70	mitochondrial outer membrane translocase receptor (TOM70), putative	1910.13	-2.23344	0.0694944	2.9153e-227	1.01734e-225	625.429	701.031	684.852	670.437	3140.49	3101	3208	3149.83
AFUA_2G01670		FHA domain protein	257.866	1.83042	0.151337	2.28286e-34	1.31763e-33	409.945	387.091	413.749	403.595	106.288	96.7242	133.398	112.137
AFUA_2G01680		monooxygenase, putative	2.97475	0.444954	0.835855	0.339297	0.407049	0.750815	9.14388	2.98736	4.29402	2.72533	1.16535	1.07579	1.65549
AFUA_2G01690		conserved hypothetical protein	48.1834	0.74417	0.300485	0.00412484	0.00700002	66.0718	57.9113	62.7345	62.2392	34.5208	29.1338	38.7284	34.1277
AFUA_2G01700		carbon catabolite derepressing protein kinase Snf1, putative	1535.73	-0.0103251	0.0757401	0.889261	0.913202	1470.1	1700.76	1428.7	1533.19	1523.46	1505.63	1585.71	1538.27
AFUA_2G01710		GPI anchored protein, putative	315.16	2.22748	0.147472	3.33388e-52	2.63585e-51	485.027	504.438	572.826	520.763	110.83	90.8975	126.943	109.557
AFUA_2G01720		conserved hypothetical protein	1894.56	2.27357	0.0781248	7.5696e-187	2.14112e-185	3066.33	3070.82	3289.08	3142.08	647.72	578.015	715.399	647.045
AFUA_2G01730		conserved hypothetical protein	17.8433	0.991377	0.518567	0.0113263	0.0181173	24.7769	28.9556	22.4052	25.3792	6.3591	11.6535	12.9095	10.3074
AFUA_2G01740		sulfate transporter, putative	92.6669	0.182335	0.215496	0.35476	0.4231	114.875	102.107	81.4055	99.4623	72.6755	96.7242	88.2147	85.8715
AFUA_2G01750		methionine aminopeptidase, type II, putative	2534.77	-0.187833	0.0641524	0.00304539	0.00524337	2424.38	2255.49	2414.53	2364.8	2645.39	2877.25	2591.57	2704.74
AFUA_2G01760		NACHT domain protein	66.4733	0.0983708	0.246468	0.655783	0.708924	84.8421	65.5312	56.7598	69.0444	50.8728	68.7558	72.0778	63.9021
AFUA_2G01770		GMC oxidoreductase	1.82579	0.953712	1.1628	0.0799393	0.111584	3.75408	3.04796	2.98736	3.26313	0	1.16535	0	0.388451
AFUA_2G01780		small nucleolar ribonucleoprotein complex subunit Utp15, putative	792.902	-2.76994	0.225426	1.35949e-35	8.00402e-35	245.517	205.737	138.912	196.722	1458.96	1364.63	1343.66	1389.08
AFUA_2G01790		conserved serine proline-rich protein	1082.73	-0.224951	0.0985836	0.019326	0.0299458	1026.36	1106.41	858.865	997.213	1070.15	1135.05	1299.55	1168.25
AFUA_2G01800		hypothetical pathogenicity factor	2.9756	-0.197285	0.782178	0.654648	0.708139	3.00326	0	3.7342	2.24582	0	4.66141	6.45473	3.70538
AFUA_2G01810		conserved hypothetical protein	566.394	0.276252	0.109358	0.00940693	0.015229	635.941	597.4	631.079	621.473	436.053	581.511	516.378	511.314
AFUA_2G01820		pre-mRNA splicing factor (Prp24), putative	591.39	-0.0688523	0.0978971	0.469134	0.538824	633.688	557.777	536.977	576.148	625.009	597.826	597.063	606.632
AFUA_2G01830		conserved hypothetical protein	2371.09	-1.49798	0.0613638	1.76491e-132	3.23436e-131	1214.82	1271	1232.28	1239.37	3490.24	3412.15	3606.04	3502.81
AFUA_2G01840		conserved hypothetical protein	286.713	0.580865	0.133959	6.9785e-06	1.5349e-05	352.132	318.512	365.951	345.532	234.378	247.055	202.248	227.894
AFUA_2G01850		phytanoyl-CoA dioxygenase family protein	674.959	1.79727	0.125793	5.34011e-47	3.91293e-46	1222.33	1045.45	885.751	1051.18	342.483	262.204	291.539	298.742
AFUA_2G01855			0.898454	-0.691714	1.17112	0.147596	0.194765	0	0	0	0	0.908443	2.3307	2.15158	1.79691
AFUA_2G01860		integral membrane protein	247.516	1.11859	0.16403	1.05311e-12	3.4195e-12	349.129	387.091	291.267	342.496	180.78	130.519	146.307	152.536
AFUA_2G01865			2.06552	0.283806	0.888877	0.532236	0.598174	0	1.52398	6.72155	2.74851	1.81689	2.3307	0	1.38253
AFUA_2G01870	chsA	chitin synthase A	550.867	0.457258	0.104783	8.0375e-06	1.75848e-05	636.692	658.36	625.851	640.301	461.489	515.086	407.724	461.433
AFUA_2G01880	ltpA	low molecular weight phosphotyrosine protein phosphatase, putative	579.129	-0.437228	0.0944906	2.42504e-06	5.49709e-06	480.522	519.677	472.749	490.983	668.614	661.92	671.292	667.275
AFUA_2G01890		ubiquinone biosynthesis protein Coq7, putative	1337.95	-1.07389	0.0728967	4.6917e-50	3.60912e-49	882.208	801.614	885.004	856.275	1798.72	1851.74	1808.4	1819.62
AFUA_2G01900		RNA polymerase II transcription elongation factor Rtf1p, putative	635.726	-0.161477	0.0917033	0.0708316	0.100114	620.924	583.685	590.003	598.204	661.347	709.699	648.7	673.249
AFUA_2G01910		conserved hypothetical protein	573.937	-0.243745	0.102313	0.0145192	0.022887	569.118	493.77	505.61	522.833	611.382	583.841	679.898	625.041
AFUA_2G01920		glutaminyl-tRNA synthetase	1382.26	0.00261024	0.0685866	0.96905	0.976553	1338.7	1414.25	1401.07	1384.68	1425.35	1343.65	1370.55	1379.85
AFUA_2G01940		conserved hypothetical protein	1189.11	-0.685792	0.0956907	2.869e-13	9.54028e-13	947.529	1021.07	758.789	909.128	1497.11	1401.92	1508.26	1469.1
AFUA_2G01950		monooxygenase, putative	68.8004	1.06023	0.281058	2.33059e-05	4.92049e-05	102.111	103.631	79.165	94.9689	31.7955	46.6141	49.4863	42.632
AFUA_2G01960		UbiA prenyltransferase family protein	35.9574	-0.688966	0.35097	0.0177835	0.0277065	30.0326	27.4317	19.4178	25.6274	40.88	57.1023	40.88	46.2874
AFUA_2G01970		conserved hypothetical protein	99.2566	0.430823	0.207948	0.0242673	0.037085	131.393	106.679	109.039	115.703	89.9359	74.5825	83.9115	82.81
AFUA_2G01980		nuclear protein (Sgd1), putative	538.99	-2.20743	0.10682	1.62731e-95	2.09937e-94	186.202	185.926	198.659	190.262	866.655	922.959	873.54	887.718
AFUA_2G01990		signal recognition particle 14kD protein, putative	970.268	-0.676972	0.0839374	2.80831e-16	1.06045e-15	766.583	781.802	685.598	744.661	1216.41	1234.11	1137.11	1195.87
AFUA_2G02000		conserved hypothetical protein	719.126	0.098153	0.0905609	0.265428	0.329362	736.55	688.839	803.599	742.996	671.34	710.865	703.566	695.257
AFUA_2G02010	usgS	transmembrane protein UsgS	646.471	0.0944262	0.0922185	0.292522	0.358538	678.737	640.072	684.105	667.638	624.101	666.581	585.229	625.304
AFUA_2G02020	fmdS	formamidase FmdS	36.9043	1.43612	0.399762	3.43808e-05	7.16405e-05	48.803	53.3393	63.4813	55.2079	9.99288	22.1417	23.6673	18.6006
AFUA_2G02030		fructosyl amine:oxygen oxidoreductase	31.0655	-0.28559	0.324744	0.294635	0.360399	25.5277	24.3837	30.6204	26.8439	39.9715	31.4645	34.4252	35.2871
AFUA_2G02040		MFS transporter, putative	9.76396	0.914154	0.710369	0.0513171	0.074438	15.7671	12.1918	14.9368	14.2986	0	8.15746	7.53052	5.22933
AFUA_2G02050	cyp7	peptidyl-prolyl cis-trans isomerase Cpr7, putative	11359.9	0.868751	0.0495214	1.41922e-69	1.37807e-68	14473.5	14384.9	15223.6	14694	8320.43	7839.32	7917.8	8025.85
AFUA_2G02060		aminoacyl-tRNA hydrolase, putative	597.644	-0.302119	0.0971175	0.00149024	0.00266505	509.053	576.065	518.306	534.475	619.558	684.062	678.823	660.814
AFUA_2G02070		CCR4-NOT transcription complex, subunit 3	967.093	-0.000212486	0.0883849	0.998034	0.998327	1015.1	858.001	1020.93	964.678	990.203	1024.34	893.98	969.509
AFUA_2G02080		C2H2 finger domain protein, putative	113.567	-0.12127	0.188195	0.488928	0.557524	119.38	97.5348	106.051	107.655	118.098	131.685	108.655	119.479
AFUA_2G02090	agt	methylated-DNA-protein-cysteine methyltransferase	88.4392	-0.273273	0.22305	0.177664	0.230441	76.5832	64.0072	94.1017	78.2307	117.189	86.2361	92.5178	98.6477
AFUA_2G02100		dihydrolipoamide dehydrogenase	7969.94	-0.877485	0.055792	1.997e-56	1.67483e-55	5530.51	5465	5817.88	5604.46	10155.5	9865.87	10984.9	10335.4
AFUA_2G02110		MFS monosaccharide transporter, putative	131.3	0.817268	0.190696	4.59048e-06	1.0225e-05	179.445	169.162	160.57	169.726	95.3866	102.551	80.6841	92.8739
AFUA_2G02120		phosphoglucomutase, putative	900.361	-0.915151	0.0854606	1.68823e-27	8.45785e-27	594.646	591.305	672.902	619.617	1187.34	1203.81	1152.17	1181.1
AFUA_2G02130		fatty acid desaturase, putative	848.042	-0.123971	0.0897058	0.155853	0.204452	788.356	748.275	889.485	808.705	918.436	907.809	835.888	887.378
AFUA_2G02140		CUE domain protein, putative	356.447	0.00653076	0.113134	0.95243	0.963324	364.146	352.04	355.495	357.227	356.11	333.291	377.602	355.667
AFUA_2G02150	S10a	40S ribosomal protein S10a	23739	-2.61216	0.0444246	0	0	6523.08	6790.86	6691.68	6668.54	40583.8	41550.6	40293.7	40809.4
AFUA_2G02160		CCCH zinc finger domain protein	538.063	-1.01687	0.105728	9.13551e-23	4.1355e-22	332.611	347.468	378.647	352.909	675.882	721.353	772.416	723.217
AFUA_2G02165		conserved hypothetical protein	711.794	-0.405836	0.0876299	2.51641e-06	5.69711e-06	632.187	606.544	591.497	610.076	830.317	780.786	829.433	813.512
AFUA_2G02170	smc4	nuclear condensin complex subunit Smc4, putative	1355.23	-0.225678	0.078595	0.00353861	0.00604912	1334.95	1243.57	1162.08	1246.87	1481.67	1541.76	1367.33	1463.59
AFUA_2G02180		conserved hypothetical protein	174.924	-0.782263	0.160032	2.83814e-07	6.9117e-07	127.639	128.014	123.975	126.543	223.477	223.748	222.688	223.304
AFUA_2G02190	grc3	RNA processing protein Grc3, putative	277.017	-2.59411	0.147087	2.11469e-70	2.08448e-69	76.5832	76.199	79.9118	77.5647	476.024	478.96	474.423	476.469
AFUA_2G02210		conserved hypothetical protein	693.554	-3.0982	0.114046	1.35615e-163	3.23347e-162	156.17	146.302	129.95	144.141	1351.76	1143.21	1233.93	1242.97
AFUA_2G02220	atg26	UDP-glucose:sterol glycosyltransferase	744.816	0.695881	0.0907628	6.40334e-15	2.28823e-14	907.736	961.632	906.663	925.344	611.382	550.046	531.44	564.289
AFUA_2G02230		prefoldin subunit 3, putative	1293.18	-0.125703	0.089125	0.147614	0.194765	1109.71	1435.59	1168.8	1238.03	1302.71	1386.77	1355.49	1348.32
AFUA_2G02240		conserved hypothetical protein	505.931	0.315175	0.120948	0.00711872	0.0117098	650.957	527.297	510.838	563.031	428.785	406.708	511	448.831
AFUA_2G02250		allantoinase Dal1, putative	450.991	-1.04499	0.109112	1.26573e-22	5.71271e-22	279.303	289.556	306.951	291.937	585.946	637.448	606.745	610.046
AFUA_2G02260		conserved hypothetical protein	9.10525	-0.0852959	0.535348	0.818787	0.854142	6.75734	10.6679	8.21523	8.54681	2.72533	19.811	6.45473	9.66368
AFUA_2G02270		40S ribosomal protein S14, putative	1842.84	-1.25008	0.0716307	3.29536e-69	3.18284e-68	1021.86	1062.21	1177.02	1087.03	2678.09	2552.12	2565.76	2598.66
AFUA_2G02275		mitochondrial F1F0 ATP synthase subunit Atp18, putative	8356.59	-0.603207	0.0476177	4.1801e-37	2.53985e-36	6592.91	6486.06	6791.76	6623.58	10293.6	10008	9967.18	10089.6
AFUA_2G02280		mitotic spindle biogenesis protein Spc19, putative	449.195	-0.326427	0.105504	0.00152541	0.00272421	424.962	371.851	390.597	395.803	503.278	499.936	504.545	502.586
AFUA_2G02290		37S ribosomal protein Rsm22	893.955	-2.41274	0.0956673	4.80318e-141	9.44867e-140	286.812	288.032	271.103	281.982	1650.64	1443.87	1423.27	1505.93
AFUA_2G02300		hypothetical protein	221.712	0.438501	0.147986	0.00194643	0.00343435	230.5	280.412	262.887	257.933	186.231	170.141	200.097	185.49
AFUA_2G02310	sur7	actin cortical patch protein Sur7, putative	1301.09	-1.12077	0.0728455	2.18794e-54	1.79207e-53	794.363	819.902	837.954	817.406	1838.69	1721.23	1794.42	1784.78
AFUA_2G02320		Hsp70 chaperone (BiP), putative	3860.1	-2.66203	0.0634981	0	0	1000.84	1138.41	1027.65	1055.63	6433.6	6632.02	6928.08	6664.56
AFUA_2G02330		hypothetical protein	0	0	1.26153			0	0	0	0	0	0	0	0
AFUA_2G02340		exosome complex exonuclease Rrp40, putative	736.992	-0.570568	0.093088	4.40548e-10	1.25469e-09	567.616	655.312	554.155	592.361	866.655	853.038	925.178	881.624
AFUA_2G02350	mylA	MYB DNA-binding domain protein	632.2	-1.76017	0.102641	1.29275e-66	1.20763e-65	292.067	297.176	273.343	287.529	1012.91	1030.17	887.525	976.87
AFUA_2G02360		UDP-glucose:glycoprotein glucosyltransferase, putative	1322.22	0.209697	0.071316	0.00288062	0.00497567	1398.02	1429.49	1432.44	1419.98	1221.86	1285.38	1166.15	1224.46
AFUA_2G02370		conserved hypothetical protein	26.4208	-0.123731	0.33317	0.655918	0.708924	26.2785	25.9077	22.4052	24.8638	29.0702	27.9685	26.8947	27.9778
AFUA_2G02380		conserved hypothetical protein	690.866	-0.212056	0.0923101	0.0187807	0.0291653	693.753	585.209	631.826	636.929	753.1	741.164	740.142	744.802
AFUA_2G02390		conserved hypothetical protein	70.9996	0.393724	0.243084	0.0706306	0.0998763	89.347	86.8669	71.6966	82.6368	71.767	53.6062	52.7136	59.3623
AFUA_2G02400		conserved hypothetical protein	422.213	-0.389047	0.130192	0.00196091	0.00345788	424.211	373.375	291.267	362.951	479.658	501.101	463.665	481.475
AFUA_2G02410		hypothetical protein	0.499218	0.312565	1.12337	0.424807		1.50163	0	1.49368	0.998436	0	0	0	0
AFUA_2G02420		cytoplasm to vacuole targeting Vps64, putative	1086.67	-0.324751	0.0771732	2.02451e-05	4.29418e-05	955.788	931.152	997.777	961.572	1195.51	1160.69	1279.11	1211.77
AFUA_2G02430		mitochondrial genome maintenance protein Mgr2, putative	1937.65	-0.658449	0.0633451	1.06515e-25	5.13572e-25	1521.15	1472.17	1500.4	1497.91	2334.7	2470.55	2326.93	2377.39
AFUA_2G02440		conserved hypothetical protein	840.978	-0.620084	0.10858	4.96703e-09	1.34044e-08	573.623	635.5	762.523	657.215	923.887	1019.68	1130.65	1024.74
AFUA_2G02450		Leucine Rich Repeat domain protein	958.601	-0.622046	0.0809701	6.92437e-15	2.46986e-14	768.835	701.031	780.447	750.104	1168.26	1129.23	1203.81	1167.1
AFUA_2G02460		conserved hypothetical protein	1.0938	0.257839	0.97594	0.5605	0.623706	1.50163	0	2.98736	1.49633	0.908443	1.16535	0	0.691265
AFUA_2G02470		PA and RING finger domain protein	2041.29	-0.554537	0.0692291	5.96444e-16	2.23648e-15	1637.53	1523.98	1776.73	1646.08	2461.88	2366.83	2480.77	2436.49
AFUA_2G02480		conserved hypothetical protein	260.047	0.00087171	0.131348	0.994487	0.995909	286.061	246.885	246.457	259.801	269.808	252.881	258.189	260.293
AFUA_2G02485		hypothetical protein	6.74358	-0.37492	0.617502	0.357079	0.425548	3.00326	6.09592	5.97471	5.02463	8.17599	13.9842	3.22737	8.46253
AFUA_2G02490		conserved hypothetical protein	3656.34	1.38907	0.0631628	3.88169e-108	5.69315e-107	5257.96	4945.32	5680.46	5294.58	2030.37	1979.93	2044	2018.1
AFUA_2G02500		conserved hypothetical protein	155.238	1.75478	0.200145	3.13073e-19	1.30085e-18	266.539	266.697	189.697	240.978	66.3164	72.2518	69.9263	69.4982
AFUA_2G02510		TORC1 growth control complex subunit Kog1, putative	309.706	0.331235	0.137958	0.0123629	0.0196787	375.408	301.748	360.723	345.96	231.653	283.181	305.524	273.453
AFUA_2G02520		cell polarity protein (Tea1), putative	827.811	-0.643678	0.0852999	1.88156e-14	6.60142e-14	668.977	653.788	607.18	643.315	971.126	1039.49	1026.3	1012.31
AFUA_2G02530		casein kinase I, putative	3235.44	-0.385827	0.0584922	3.03537e-11	9.17868e-11	2656.39	2822.41	2925.37	2801.39	3699.18	3602.1	3707.17	3669.48
AFUA_2G02540	rsmA	bZIP transcription factor (Fcr3), putative	586.085	0.691732	0.110647	1.48516e-10	4.34666e-10	819.14	710.175	653.484	727.6	479.658	446.33	407.724	444.571
AFUA_2G02550		Phosducin family protein	1395.11	0.341777	0.0703773	9.19752e-07	2.1596e-06	1523.4	1571.22	1592.26	1562.3	1238.21	1277.23	1168.31	1227.91
AFUA_2G02560		Coatomer subunit gamma, putative	4275.13	-0.114458	0.0522322	0.0262029	0.0398292	3968.81	4155.9	4186.78	4103.83	4435.93	4466.79	4436.55	4446.43
AFUA_2G02570		F-box domain protein	247.805	0.445769	0.135408	0.00063134	0.00117304	279.303	281.936	301.723	287.654	212.576	214.425	196.869	207.957
AFUA_2G02580		HAD superfamily hydrolase, putative	1643.03	0.847343	0.0667127	1.31852e-37	8.11971e-37	2103.78	2104.62	2138.2	2115.53	1185.52	1206.14	1119.9	1170.52
AFUA_2G02590	dps1	aspartyl-tRNA synthetase Dps1, putative	3936.86	0.393145	0.0546729	4.57984e-13	1.5048e-12	4564.96	4311.34	4541.53	4472.61	3305.83	3409.82	3487.71	3401.12
AFUA_2G02600		conserved hypothetical protein	489.523	-0.766515	0.109542	7.66452e-13	2.49405e-12	404.69	333.752	336.824	358.422	619.558	612.975	629.336	620.623
AFUA_2G02610		SNARE complex subunit (Vam7), putative	1147.07	0.536122	0.0849849	1.52134e-10	4.44827e-10	1500.88	1296.91	1286.06	1361.28	992.02	913.636	892.904	932.854
AFUA_2G02620	akuB	Ku family DNA helicase, putative	641.356	-0.122208	0.100138	0.208517	0.265953	630.685	597.4	608.674	612.253	665.889	751.652	593.835	670.459
AFUA_2G02630		conserved hypothetical protein	1224.56	-0.460679	0.0769581	1.35176e-09	3.7674e-09	987.322	998.207	1094.87	1026.8	1453.51	1347.15	1466.3	1422.32
AFUA_2G02640		hypothetical protein	17.4208	-0.00316551	0.392663	0.991856	0.993493	15.7671	22.8597	14.1899	17.6056	19.0773	18.6456	13.9853	17.2361
AFUA_2G02650		conserved hypothetical protein	21.3768	0.383593	0.389461	0.215118	0.273568	21.7736	30.4796	24.6457	25.633	19.9858	16.3149	15.061	17.1206
AFUA_2G02660		DNA topoisomerase III, putative	87.8309	-0.3837	0.214308	0.0503551	0.0731708	70.5767	68.5791	83.646	74.2673	96.295	101.386	106.503	101.395
AFUA_2G02670		DUF1295 domain protein	976.057	-0.144845	0.0762331	0.0524077	0.0758509	912.241	915.912	948.486	925.546	1033.81	1018.52	1027.38	1026.57
AFUA_2G02680	yta12	mitochondrial inner membrane AAA protease Yta12, putative	3010.5	-0.461865	0.0554067	4.84343e-17	1.87559e-16	2561.03	2462.75	2557.18	2526.99	3494.78	3443.62	3543.65	3494.01
AFUA_2G02690	atrR	fungal specific transcription factor, putative	903.975	0.279721	0.0844297	0.00076118	0.00140227	993.329	947.916	1037.36	992.868	833.951	752.817	858.479	815.083
AFUA_2G02700	pam18	mitochondrial DnaJ chaperone (Tim14), putative	1390.31	-1.34993	0.0754253	1.30928e-72	1.32499e-71	811.632	806.186	729.662	782.493	2050.36	2032.37	1911.68	1998.14
AFUA_2G02710		60S ribosomal protein L24b	1357.12	-1.81274	0.0904544	5.26908e-90	6.44172e-89	693.753	525.773	567.598	595.708	2059.44	2204.85	2091.33	2118.54
AFUA_2G02720		conserved hypothetical protein	1.93743	-0.0493768	0.812427	0.91056	0.930168	1.50163	0	3.7342	1.74528	1.81689	3.49606	1.07579	2.12958
AFUA_2G02730		C2H2 finger domain protein, putative	1880.27	-0.109941	0.0644485	0.0820554	0.114205	1748.65	1787.63	1884.28	1806.85	1999.48	1911.18	1950.4	1953.69
AFUA_2G02740		hypothetical protein	9.79705	0.495458	0.563109	0.205093	0.26199	7.50815	18.2878	12.6963	12.8307	9.08443	5.82676	5.37894	6.76338
AFUA_2G02750		S-adenosylmethionine-dependent methyltransferase, putative	463.793	-0.324706	0.250569	0.145707	0.192445	491.033	434.335	278.571	401.313	466.94	497.605	614.275	526.273
AFUA_2G02760	dspD	protein-tyrosine phosphatase, putative	749.546	-0.153197	0.0870392	0.0713345	0.100684	725.288	713.223	686.345	708.285	764.001	841.384	767.037	790.807
AFUA_2G02770		LPXTG-motif cell wall anchor domain protein, putative	299.7	-0.196926	0.132735	0.121716	0.163822	271.044	252.981	306.204	276.743	283.434	340.283	344.252	322.656
AFUA_2G02780		KH domain RNA-binding protein	1620.78	-0.0289549	0.0794404	0.709305	0.758613	1542.17	1815.06	1464.55	1607.26	1614.3	1594.2	1694.37	1634.29
AFUA_2G02810		alcohol dehydrogenase, zinc-containing, putative	547.256	0.522787	0.118587	5.72568e-06	1.26607e-05	713.275	705.603	531.003	649.96	447.863	425.354	460.437	444.551
AFUA_2G02820		Yippee zinc-binding protein Moh1, putative	948.039	0.320446	0.089554	0.000271716	0.000523876	988.824	1092.69	1086.65	1056.06	838.493	925.29	756.279	840.021
AFUA_2G02830		conserved hypothetical protein	528.987	-0.0875141	0.0995912	0.365322	0.434323	512.056	496.818	525.028	511.301	519.63	594.33	526.061	546.673
AFUA_2G02840		TBC domain protein, putative	1175.11	-0.0553946	0.0738032	0.4429	0.513354	1111.96	1185.66	1161.33	1152.98	1256.38	1173.51	1161.85	1197.25
AFUA_2G02850		serine/threonine protein kinase, putative	701.519	-0.294274	0.104533	0.00391142	0.00666142	602.905	669.028	615.395	629.109	887.549	758.644	675.595	773.93
AFUA_2G02860		F-box domain protein	869.859	0.604987	0.0852965	6.07077e-13	1.98323e-12	1020.36	1001.26	1133.7	1051.77	680.424	685.227	698.187	687.946
AFUA_2G02870	efg1	nuclear protein involved in pre-rRNA processing, putative	420.468	-3.55881	0.142829	1.99105e-138	3.8584e-137	56.3112	62.4832	74.6839	64.4928	779.444	793.605	756.279	776.443
AFUA_2G02880		conserved hypothetical protein	419.844	-2.7066	0.13373	6.36026e-92	7.92466e-91	95.3536	126.49	113.52	111.788	660.438	755.148	768.113	727.9
AFUA_2G02890		tRNA splicing 2' phosphotransferase 1	1341.55	0.517956	0.0950284	2.80892e-08	7.29294e-08	1753.9	1690.09	1315.93	1586.64	1102.85	1098.93	1087.62	1096.47
AFUA_2G02910		catechol dioxygenase, putative	715.102	-0.475098	0.0946977	3.19958e-07	7.75666e-07	630.685	623.308	535.484	596.492	830.317	799.432	871.389	833.713
AFUA_2G02920		alpha/beta hydrolase, putative	379.526	0.191516	0.127232	0.117281	0.158346	355.887	399.283	463.787	406.319	361.56	315.81	380.829	352.733
AFUA_2G02930		conserved hypothetical protein	294.251	-0.319989	0.131147	0.011297	0.0180736	287.562	233.169	256.166	258.966	346.117	339.117	303.372	329.536
AFUA_2G02950		aldehyde reductase, putative	163.954	0.311439	0.169483	0.0509813	0.0739744	176.442	188.974	184.469	183.295	125.365	136.346	172.126	144.613
AFUA_2G02960		translation factor pelota, putative	802.28	0.384677	0.103166	0.000137192	0.000271759	976.811	982.968	780.447	913.408	736.748	707.369	629.336	691.151
AFUA_2G02970		conserved hypothetical protein	133.582	1.32648	0.197021	1.71533e-12	5.49532e-12	172.688	208.785	196.419	192.631	69.9501	81.5746	72.0778	74.5342
AFUA_2G02980		protein-ER retention receptor, putative	730.406	1.24695	0.0933349	1.02594e-41	6.86068e-41	1045.89	1014.97	1026.9	1029.25	422.426	473.133	399.118	431.559
AFUA_2G02990		MYB DNA-binding domain protein	475.218	2.20734	0.122221	1.47745e-73	1.50859e-72	872.448	707.127	767.004	782.193	171.696	161.984	171.05	168.243
AFUA_2G03000		nucleoside transporter, putative	984.513	-2.16861	0.0845274	8.51522e-146	1.74284e-144	334.864	364.231	373.42	357.505	1594.32	1623.34	1616.91	1611.52
AFUA_2G03010	cox5b	cytochrome c subunit Vb, putative	5994.66	-1.7539	0.0540301	7.75513e-232	2.82535e-230	2593.32	2796.5	2829.77	2739.87	9124.41	9433.53	9190.46	9249.46
AFUA_2G03020		MYB DNA-binding domain protein	639.299	-0.602601	0.097477	2.92887e-10	8.42848e-10	476.768	481.578	553.408	503.918	806.698	776.125	741.218	774.68
AFUA_2G03030	prp8	pre-mRNA splicing factor (Prp8), putative	1845.23	-0.737563	0.0728225	1.33947e-24	6.32773e-24	1249.36	1440.16	1451.86	1380.46	2374.67	2287.59	2267.76	2310.01
AFUA_2G03040		ribosomal protein L34 protein, putative	20065.2	-2.10592	0.0525498	0	0	7534.43	7083.46	8027.77	7548.56	32525.9	32167.2	33052.5	32581.9
AFUA_2G03050		forkhead domain protein	162.573	0.52891	0.186265	0.00238692	0.00416396	208.727	156.97	215.09	193.595	104.471	150.33	139.853	131.551
AFUA_2G03060		cactin, putative	712.918	0.201525	0.0879578	0.0192519	0.0298436	789.107	746.751	755.054	763.637	669.523	689.888	627.185	662.199
AFUA_2G03070		conserved hypothetical protein	597.394	0.552729	0.0966645	5.59369e-09	1.50687e-08	706.517	691.887	740.864	713.09	516.904	473.133	455.059	481.699
AFUA_2G03080		WD repeat protein	392.041	0.174216	0.118378	0.127038	0.170006	370.152	438.906	442.876	417.311	339.758	391.558	368.995	366.771
AFUA_2G03090	hmt1	vacuolar ABC heavy metal transporter (Hmt1), putative	1281.47	-0.613222	0.0714631	4.27598e-18	1.71265e-17	1007.59	1027.16	997.777	1010.84	1610.67	1498.64	1546.98	1552.1
AFUA_2G03100		conserved hypothetical protein	397.802	-2.90126	0.130747	4.77953e-110	7.17166e-109	91.5995	92.9628	94.1017	92.888	682.241	692.219	733.688	702.716
AFUA_2G03110	pho8	alkaline phosphatase Pho8	1251.18	0.00124087	0.0739736	0.986337	0.98927	1250.11	1324.34	1185.23	1253.23	1204.6	1241.1	1301.7	1249.13
AFUA_2G03120	utr2	cell wall glucanase (Utr2), putative	5633.79	-0.368101	0.0531985	3.36144e-12	1.0638e-11	4820.24	4748.72	5161.41	4910.12	6332.76	6482.85	6256.79	6357.47
AFUA_2G03130		conserved hypothetical protein	12.6771	-1.11636	0.624876	0.0129143	0.0204954	7.50815	7.6199	4.48104	6.53636	11.8098	20.9763	23.6673	18.8178
AFUA_2G03140		peptide methionine sulfoxide reductase	1950.18	-0.760157	0.0704516	1.16123e-27	5.85954e-27	1381.5	1385.3	1557.16	1441.32	2390.11	2416.94	2570.06	2459.04
AFUA_2G03150		kinesin family protein	837.074	-0.283677	0.102867	0.00472636	0.00795968	762.829	647.692	838.7	749.74	967.492	987.053	818.675	924.407
AFUA_2G03155		conserved hypothetical protein	692.081	-0.432028	0.100217	1.07198e-05	2.32057e-05	573.623	649.216	541.458	588.099	817.599	853.038	717.551	796.063
AFUA_2G03160		conserved hypothetical protein	207.273	-0.634379	0.164659	4.88622e-05	0.000100619	191.458	137.158	147.127	158.581	237.104	285.511	245.28	255.965
AFUA_2G03170		cyclic nucleotide-binding domain protein	361.728	0.150508	0.12975	0.226654	0.286914	348.378	359.659	435.407	381.148	328.857	390.393	307.676	342.308
AFUA_2G03180		C6 finger domain protein, putative	50.3068	-0.180559	0.272722	0.450113	0.520169	45.0489	39.6235	53.0256	45.8993	40.88	64.0944	59.1684	54.7142
AFUA_2G03190		conserved hypothetical protein	90.5956	0.930023	0.237098	1.64475e-05	3.51158e-05	121.632	115.823	125.469	120.975	69.0417	66.4251	45.1831	60.2166
AFUA_2G03200	slx4	conserved hypothetical protein	330.763	-0.705311	0.130172	2.10717e-08	5.50864e-08	250.022	239.265	255.419	248.235	426.968	456.818	356.086	413.291
AFUA_2G03210	cgi121	conserved hypothetical protein	1071.26	0.286641	0.0803304	0.000295158	0.000567151	1192.29	1109.46	1234.53	1178.76	1027.45	945.101	918.723	963.758
AFUA_2G03220		Bax Inhibitor family protein	3529.04	0.077885	0.0583791	0.17399	0.226045	3468.77	3564.59	3843.23	3625.53	3378.5	3466.92	3452.21	3432.54
AFUA_2G03230		alpha-amylase AmyA	14.6124	0.225734	0.437279	0.496876	0.564899	16.5179	15.2398	17.9241	16.5606	19.0773	8.15746	10.7579	12.6642
AFUA_2G03240		hypothetical protein	7.65255	-0.887284	0.729134	0.0610803	0.087348	4.50489	4.57194	2.98736	4.0214	10.9013	4.66141	18.2884	11.2837
AFUA_2G03250		conserved hypothetical protein	0	0	1.26153			0	0	0	0	0	0	0	0
AFUA_2G03260		RNA binding protein (Rbm8A), putative	1306.52	-0.550917	0.0817787	8.47863e-12	2.62754e-11	999.335	1173.47	1003.01	1058.6	1469.86	1644.31	1549.14	1554.44
AFUA_2G03270		glycosyl hydrolase, putative	287.228	0.857947	0.132279	1.94929e-11	5.9458e-11	379.162	342.896	394.331	372.13	209.85	198.11	199.021	202.327
AFUA_2G03280	zipD	bZIP transcription factor, putative	244.821	-0.582286	0.148171	4.05636e-05	8.40239e-05	162.927	211.833	208.368	194.376	319.772	282.015	284.008	295.265
AFUA_2G03290	artA	14-3-3 family protein ArtA, putative	9559.54	0.209091	0.050683	3.31425e-05	6.91551e-05	9974.58	10276.2	10520	10256.9	8462.15	8979.04	9145.28	8862.16
AFUA_2G03300		conserved hypothetical protein	11217.9	-0.402779	0.0587512	4.96497e-12	1.55612e-11	9838.69	8843.66	10241.4	9641.25	13197.9	12859.7	12326.4	12794.6
AFUA_2G03310		nucleoporin Nsp1, putative	2355.22	-0.790123	0.0636024	5.39298e-36	3.20831e-35	1813.22	1680.95	1664.7	1719.62	2884.31	3068.37	3019.74	2990.81
AFUA_2G03320		conserved hypothetical protein	1444.12	0.0763241	0.0677943	0.250202	0.312769	1428.8	1534.65	1490.69	1484.71	1411.72	1408.91	1389.92	1403.52
AFUA_2G03330		phytanoyl-CoA dioxygenase family protein	731.343	0.266984	0.0951344	0.00415346	0.00704595	824.395	729.987	843.928	799.437	677.699	708.534	603.517	663.25
AFUA_2G03340		DUF652 domain protein	492.514	-1.6441	0.116086	2.61643e-46	1.88532e-45	252.274	220.977	236.001	236.417	769.452	663.085	813.296	748.611
AFUA_2G03350		MIZ zinc finger domain protein	460.847	0.374095	0.10327	0.000211392	0.000411226	503.046	547.109	518.306	522.821	396.081	407.873	392.663	398.872
AFUA_2G03360		polarized growth protein (Boi2), putative	1104	-0.0994413	0.0831865	0.220313	0.279706	983.568	1062.21	1147.89	1064.56	1131.01	1082.61	1216.72	1143.45
AFUA_2G03370		conserved hypothetical protein	762.124	-0.487917	0.0944412	1.41916e-07	3.53258e-07	636.692	701.031	563.117	633.613	883.915	868.187	919.799	890.634
AFUA_2G03380		alkaline serine protease	15152.3	-2.22214	0.0604389	1.44258e-296	7.59482e-295	5106.3	5891.71	5041.16	5346.39	24489.8	25816	24568.9	24958.2
AFUA_2G03390	rpdA	histone deacetylase RpdA/Rpd3	2076.51	-0.188978	0.0665326	0.00401299	0.00682673	1907.82	2089.38	1827.52	1941.57	2234.77	2192.03	2207.52	2211.44
AFUA_2G03400		proteasome regulatory particle subunit (RpnK), putative	3733.7	-0.0426121	0.067002	0.516433	0.582988	3821.65	3863.29	3351.07	3678.67	3908.12	3914.42	3543.65	3788.73
AFUA_2G03410		conserved hypothetical protein	325.246	0.289155	0.138689	0.0295594	0.0446183	371.654	301.748	401.799	358.4	277.984	337.952	260.341	292.092
AFUA_2G03420		mitochondrial translocase complex component (Tim50), putative	2857.92	-1.16219	0.0604246	1.95722e-83	2.23108e-82	1771.92	1842.49	1678.89	1764.44	4041.66	3851.49	3961.05	3951.4
AFUA_2G03430		C6 transcription factor, putative	51.0319	-0.788668	0.319785	0.00382002	0.00651062	25.5277	30.4796	48.5445	34.8506	56.3235	71.0865	74.2294	67.2131
AFUA_2G03440		F-box domain protein	249.059	0.0549062	0.137117	0.675819	0.728445	257.53	274.317	233.014	254.953	261.632	250.551	217.309	243.164
AFUA_2G03450		conserved hypothetical protein	715.787	0.0263951	0.0937316	0.772458	0.81364	750.815	771.134	649.003	723.651	670.431	713.196	740.142	707.923
AFUA_2G03460		C6 transcription factor (Leu3), putative	2148.21	0.468614	0.0811969	4.86876e-09	1.31508e-08	2178.87	2801.08	2528.8	2502.91	1738.76	1822.61	1819.16	1793.51
AFUA_2G03470		hypothetical protein	162.268	-0.440307	0.179392	0.00887343	0.0144166	158.422	100.583	143.393	134.133	196.224	175.968	199.021	190.404
AFUA_2G03480		conserved hypothetical protein	267.853	0.578914	0.150438	5.71758e-05	0.00011684	315.342	313.94	342.799	324.027	229.836	163.149	242.052	211.679
AFUA_2G03490		calcium/calmodulin-dependent protein kinase, putative	1080.38	0.312092	0.0749652	2.51068e-05	5.29212e-05	1208.06	1223.76	1166.56	1199.46	943.873	942.77	997.256	961.3
AFUA_2G03500		sugar transporter, putative	337.967	-2.38496	0.139877	6.9557e-66	6.45796e-65	94.6027	111.251	117.254	107.702	529.623	619.967	555.107	568.232
AFUA_2G03510	sxa2	pheromone processing carboxypeptidase (Sxa2), putative	105.939	-1.00543	0.216581	5.2697e-07	1.25711e-06	63.0685	64.0072	77.6713	68.249	159.886	138.677	132.322	143.628
AFUA_2G03512			0.881509	-0.360464	1.08577	0.395847	0.465931	0	0	0.746839	0.248946	4.54222	0	0	1.51407
AFUA_2G03514			0.761974	-0.507317	1.14632	0.242132	0.303914	0	0	0	0	0	3.49606	1.07579	1.52395
AFUA_2G03516			0.734004	0.0232255	1.04317	0.953698	0.964392	2.25245	0	0	0.750815	0	0	2.15158	0.717192
AFUA_2G03518			0.179298	-0.086975	1.14996	0.787501		0	0	0	0	0	0	1.07579	0.358596
AFUA_2G03520		MFS monocarboxylate transporter, putative	34.3283	-0.407946	0.327784	0.137208	0.182224	24.7769	35.0516	25.3925	28.407	47.2391	32.6299	40.88	40.2496
AFUA_2G03540		extracellular threonine rich protein, putative	177.387	-0.0213144	0.153609	0.883923	0.909178	182.448	163.066	181.482	175.665	196.224	168.976	172.126	179.109
AFUA_2G03560	tcsC	two-component osmosensing histidine kinase (Bos1), putative	1198.08	-0.250065	0.0731768	0.000540414	0.0010109	1094.69	1077.45	1105.32	1092.49	1370.84	1277.23	1262.98	1303.68
AFUA_2G03580		phenylalanyl-tRNA synthetase beta chain cytoplasmic	3742.34	0.299889	0.0555975	5.63821e-08	1.43204e-07	4115.97	4280.86	4009.78	4135.54	3351.25	3449.44	3246.73	3349.14
AFUA_2G03590	rps21	40S ribosomal protein S21	21997.8	-1.82975	0.0458231	0	0	9908.51	9311.52	9716.38	9645.47	33717.8	34550.4	34782.4	34350.2
AFUA_2G03600		NUDIX family hydrolase, putative	198.659	0.728936	0.16581	3.58025e-06	8.04167e-06	256.779	230.121	263.634	250.178	142.626	122.362	176.429	147.139
AFUA_2G03610		IMP dehydrogenase, putative	6973.67	-3.03804	0.0525809	0	0	1470.85	1575.8	1497.41	1514.69	12323	12646.4	12328.5	12432.7
AFUA_2G03620		oxidoreductase, short-chain dehydrogenase/reductase family	1.76281	0.116239	0.880546	0.792932	0.831169	0	1.52398	4.48104	2.00167	0	3.49606	1.07579	1.52395
[truncated: 7,860 more rows]

## Sheet: Supplementary Table S1B
A	Genes that have previously been shown to be directly downregulated by HapX in -Fe
gene ID	gene name	description	baseMean	log2FoldChange	lfcSE	pvalue	padj	hapXA/B/C/D_sample 1	hapXA/B/C/D_sample 2	hapXA/B/C/D_sample 3	hapXA/B/C/D_mean	hapX_sample_1	hapX_sample_2	hapX_sample_3	hapX_mean
AFUA_1G02070	cyt1	cytochrome C1, heme protein	7617.94	-3.34374	0.0771788	0	0	1184.79	1594.08	1326.39	1368.42	13453.1	13859.5	14289.7	13867.5
AFUA_1G07380	gltA	NADH-dependent glutamate synthase	7990.98	-2.34197	0.0517495	0	0	2502.47	2712.69	2681.15	2632.1	13137.9	13434.2	13477.5	13349.9
AFUA_1G13510	facB	TF, activator of acetate metabolism	339.144	-2.39946	0.138468	5.67348e-68	5.38272e-67	94.6027	115.823	112.773	107.733	547.791	544.219	619.654	570.555
AFUA_1G15590	sdhD	succinate dehydrogenase membrane anchor subunit	3789.11	-3.68795	0.0656318	0	0	524.82	512.058	586.269	541.049	7122.2	6925.69	7063.63	7037.17
AFUA_2G04710	cybE	cytochrome b5	3796.96	-2.35274	0.0604886	0	0	1227.58	1234.42	1259.17	1240.39	6099.29	6245.12	6716.15	6353.52
AFUA_2G09130	nuoE	NADH-UQ oxidoreductase subunit E	5286.1	-4.20988	0.0605883	0	0	549.597	539.489	531.749	540.279	9870.24	9975.41	10250.1	10031.9
AFUA_2G11260	leuA	3-isopropylmalate dehydratase	2495.12	-2.89331	0.0682375	0	0	574.374	566.921	623.611	588.302	4240.61	4431.83	4533.37	4401.94
AFUA_2G13110	cycA	cytochrome c	27363.6	-4.5605	0.0654113	0	0	2200.64	1956.79	2468.3	2208.58	52907.7	51578.5	53069.7	52518.7
AFUA_2G13120		conserved hypothetical protein	587.622	-2.52016	0.111198	1.82806e-114	2.83645e-113	179.445	193.546	152.355	175.115	1028.36	953.258	1018.77	1000.13
AFUA_2G14210	ilv3A	mitochondrial dihydroxy acid dehydratase	4003.38	-3.40494	0.06238	0	0	714.026	688.839	663.193	688.686	7042.25	7466.41	7445.53	7318.07
AFUA_2G15960	nbp35	nucleotide binding protein	902.879	-0.961944	0.0881791	1.63961e-28	8.43229e-28	576.626	576.065	671.408	608.033	1222.76	1209.64	1160.78	1197.73
AFUA_3G02270	cat1	mycelial catalase	1066.11	-4.81684	0.122801	0	0	78.0848	85.3429	58.2535	73.8937	1944.98	2099.96	2130.06	2058.33
AFUA_3G07810	sdhA	succinate dehydrogenase flavoprotein subunit	7040.69	-3.4269	0.0665263	0	0	1150.25	1336.53	1116.52	1201.1	12324.9	12780.4	13535.6	12880.3
AFUA_3G10110	cir2	ubiquinone oxidoreductase, flavoprotein	2062.27	-3.24088	0.0773959	0	0	403.188	345.944	417.483	388.872	3848.17	3561.32	3797.53	3735.67
AFUA_4G03410	fhpA	cytosolic flavohemoprotein	5343.8	-2.38314	0.0626686	0	0	1579.72	1783.06	1790.92	1717.9	8592.97	8955.73	9360.44	8969.71
AFUA_4G06890	cyp51A	14-alpha sterol demethylase	2897.92	-3.49364	0.0689468	0	0	457.247	461.766	491.42	470.144	5508.8	5372.27	5096.01	5325.69
AFUA_4G09110	ccp1	cytochrome c peroxidase	2956.77	-4.36637	0.0754977	0	0	250.022	269.745	295.748	271.838	5599.65	5663.61	5661.87	5641.71
AFUA_4G09140	car2	L-ornithine aminotransferase	872.416	-2.73749	0.0962045	5.9157e-179	1.60836e-177	205.723	225.549	247.204	226.159	1504.38	1478.83	1572.8	1518.67
AFUA_4G10690	isa1	Fe-S cluster assembly accessory protein	1268.44	-3.23226	0.103937	1.7261e-213	5.49697e-212	223.743	193.546	297.242	238.177	2311.99	2270.11	2314.02	2298.71
AFUA_4G11390	qcr6	ubiquinol-cytochrome c reductase complex core protein 6	8171.89	-3.38197	0.0699576	0	0	1610.5	1388.35	1273.36	1424.07	14702.2	15024.9	15032	14919.7
AFUA_4G12530	cccA	vacuolar iron importer	145.912	-3.75086	0.241395	5.66006e-56	4.74258e-55	24.0261	13.7158	17.9241	18.5554	271.625	273.858	274.326	273.269
AFUA_5G02750	cox6	cytochrome c oxidase subunit Va	8637.2	-1.9626	0.0590779	1.30335e-242	5.13893e-241	3429.73	3451.82	3676.69	3519.41	12730.9	14177.7	14356.4	13755
AFUA_5G06270	hemA	5-aminolevulinic acid synthase	1849.87	-3.10107	0.080423	0	0	365.647	428.239	370.432	388.106	3145.94	3271.14	3517.83	3311.64
AFUA_5G07750	hemH	mitochondrial ferrochelatase	1998.93	-3.26839	0.0718542	0	0	376.159	385.567	365.204	375.643	3661.94	3641.73	3563.01	3622.22
AFUA_5G08890	lysF	homoaconitase	1497.88	-2.41733	0.0775403	4.61044e-214	1.4734e-212	467.758	512.058	442.129	473.981	2583.61	2418.11	2563.6	2521.77
AFUA_5G09680	sdhC	succinate dehydrogenase cytochrome b560 subunit	4489.96	-2.96576	0.0649189	0	0	982.067	976.872	1082.92	1013.95	7772.64	7659.86	8465.38	7965.96
AFUA_5G10370	sdhB	succinate dehydrogenase iron-sulfur protein	4530.72	-4.08863	0.0747906	0	0	447.486	481.578	568.345	499.136	8311.35	8811.23	8564.35	8562.31
AFUA_5G11260	sreA	TF, iron uptake repressor	435.802	-1.88647	0.11855	1.14334e-57	9.67797e-57	166.681	182.878	203.14	184.233	699.501	708.534	654.079	687.372
AFUA_6G03670	bioB	biotin synthase	1847.66	-1.44728	0.0669738	1.81001e-104	2.5559e-103	966.3	950.964	1045.57	987.613	2739.87	2701.29	2681.94	2707.7
AFUA_6G09190	icp55	metallopeptidase family M24	1212.35	-3.19145	0.0907851	7.33408e-272	3.29058e-270	231.251	268.221	223.305	240.926	2306.54	2152.41	2092.41	2183.78
AFUA_6G09200		putative pyridoxamine 5'-phosphate oxidase	495.017	-2.95326	0.127287	4.52918e-120	7.39279e-119	127.639	108.203	99.3296	111.724	949.323	837.888	847.721	878.311
AFUA_6G12490	bol3	dual localized Fe-S cluster chaperone, BolA family protein	931.182	-1.22218	0.0805329	5.02734e-53	4.01658e-52	548.846	547.109	572.826	556.26	1309.98	1281.89	1326.45	1306.1
AFUA_6G12920	bud20	60S ribosomal subunit assembly	666.086	-3.81996	0.12021	3.63484e-223	1.23071e-221	93.8519	80.771	84.3928	86.3386	1276.36	1200.31	1260.82	1245.83
AFUA_6G12930	acoA	mitochondrial aconitatase	9152.5	-4.69896	0.0624687	0	0	635.19	647.692	738.624	673.835	17339.5	17529.2	18024.8	17631.2
AFUA_8G01670	cat2	bifunctional catalase-peroxidase	1164	-1.93054	0.079245	1.02176e-131	1.85752e-130	507.551	475.482	463.04	482.025	1906.82	1837.76	1793.34	1845.97
B	Genes involved in siderophore metabolism or localized in siderophore metabolic gene clusters
gene ID	gene name	description	baseMean	log2FoldChange	lfcSE	pvalue	padj	hapXA/B/C/D_sample 1	hapXA/B/C/D_sample 2	hapXA/B/C/D_sample 3	hapXA/B/C/D_mean	hapX_sample_1	hapX_sample_2	hapX_sample_3	hapX_mean
AFUA_1G17180		pyridine nucleotide-disulphide oxidoreductase, putative	535.557	4.90245	0.176689	1.26262e-171	3.24856e-170	1034.62	1127.75	949.979	1037.45	30.8871	30.2992	39.8042	33.6635
AFUA_1G17190	sidI	long-chain-fatty-acid-CoA ligase, putative	188.053	4.32308	0.24987	6.13234e-69	5.89171e-68	382.165	352.04	342.799	359.001	16.352	20.9763	13.9853	17.1045
AFUA_1G17200	sidC	ferricrocin nonribosomal peptide synthase	1017.33	2.2593	0.0891506	2.42207e-142	4.81663e-141	1699.1	1677.9	1673.67	1683.55	309.779	365.921	377.602	351.101
AFUA_1G17270	freB	ferric-chelate reductase, putative	377.708	4.37382	0.186723	3.10559e-123	5.16162e-122	662.219	775.706	726.675	721.533	26.3449	27.9685	47.3347	33.8827
AFUA_2G05730	mirC	siderophore-iron transporter	1331.93	1.40692	0.0881292	2.59581e-58	2.21788e-57	1876.29	1901.93	2030.66	1936.29	714.037	828.565	640.094	727.565
AFUA_3G03390	sidJ	siderophore biosynthesis lipase/esterase, putative	1727.21	1.7756	0.0999989	3.17067e-71	3.14923e-70	2880.13	2910.8	2240.52	2677.15	736.748	877.51	717.551	777.27
AFUA_3G03400	sidF	hydroxyornithine transacylase	1880.92	4.85515	0.187271	2.35922e-150	5.09189e-149	3600.91	3596.59	3722.25	3639.92	101.746	103.716	160.292	121.918
AFUA_3G03410	sidH	enoyl-CoA hydratase/isomerase family protein	1907.99	4.14052	0.0996526	0	0	3853.18	3782.52	3203.94	3613.22	216.21	216.755	175.354	202.773
AFUA_3G03420	sidD	fusarinine C nonribosomal peptide synthetase	1730.65	5.16297	0.108474	0	0	3366.66	3316.18	3419.78	3367.54	81.7599	104.882	94.6694	93.7703
AFUA_3G03430	sitT	ABC multidrug transporter	1764.14	3.38685	0.0810642	0	0	3332.12	3281.13	3053.08	3222.11	304.329	292.503	321.661	306.164
AFUA_3G03440	mirD	fusarinine C siderophore-iron transporter	6221.93	3.17392	0.0549692	0	0	10992.7	11478.6	11146.6	11206	1244.57	1192.16	1276.96	1237.89
AFUA_3G03640	mirB	triacetylfusarinine C siderophore-iron transporter	3234.51	5.7899	0.0988314	0	0	6185.97	6255.94	6621.48	6354.46	104.471	130.519	108.655	114.548
AFUA_3G03650	sidG	fusarinine C acetyltransferase	1806.45	5.92458	0.134873	0	0	3814.89	3624.03	3227.84	3555.59	56.3235	48.9448	66.6989	57.3224
AFUA_3G03660	estB	triacetylfusarinine C esterase	339.726	1.45277	0.13035	9.03572e-30	4.76533e-29	528.574	519.677	450.344	499.532	183.506	170.141	186.111	179.919
AFUA_3G03670		ABC multidrug transporter, putative	3277.55	5.54416	0.0939634	0	0	6567.38	6522.64	6169.64	6419.89	157.161	125.858	122.64	135.22
AFUA_7G04730	sit2	ferrichrome siderophore-iron transporter	1475.67	3.09617	0.0843314	3.62623e-296	1.89815e-294	2585.81	2816.32	2531.78	2644.64	311.596	289.007	319.509	306.704
C	Genes involved in stress response
gene ID	gene name	description	baseMean	log2FoldChange	lfcSE	pvalue	padj	hapXA/B/C/D_sample 1	hapXA/B/C/D_sample 2	hapXA/B/C/D_sample 3	hapXA/B/C/D_mean	hapX_sample_1	hapX_sample_2	hapX_sample_3	hapX_mean
AFUA_2G00590	gst	glutathione S-transferase	1827.13	5.61422	0.119676	0	0	3543.85	3773.38	3429.49	3582.24	69.9501	67.5904	78.5326	72.0244
AFUA_2G01040	gnoA	formaldehyde dehydrogenase	5425.88	1.4374	0.0557178	1.14711e-147	2.4129e-146	8145.6	8011.57	7633.44	7930.2	2879.77	2817.82	3067.07	2921.55
AFUA_2G15770	gto1	glutathione transferase	1612.72	1.35822	0.077526	1.09114e-69	1.06176e-68	2250.19	2285.97	2434.7	2323.62	982.936	898.486	824.054	901.825
AFUA_3G10830	gstA	glutathione S-transferase	1378.22	1.70909	0.0782629	1.96387e-106	2.83021e-105	2250.94	2002.51	2082.93	2112.13	670.431	651.432	611.048	644.304
AFUA_3G13900	gshA	glutamate-cysteine ligase	2641.98	1.56125	0.0651597	1.10407e-127	1.91176e-126	3905.74	3872.44	4069.53	3949.23	1399.91	1369.29	1235.01	1334.74
AFUA_5G09240	sod1	Cu,Zn superoxide dismutase	15061.2	1.2738	0.0572298	9.45771e-111	1.43091e-109	20642.9	23036.5	20300.6	21326.7	8516.66	9117.72	8752.62	8795.66
AFUA_5G12960	atfB	bZIP transcription factor (Atf21), putative	18.4755	2.43718	0.593999	3.70777e-06	8.31372e-06	33.0359	36.5755	26.8862	32.1659	0.908443	6.99211	6.45473	4.7851
AFUA_6G12150	atfD	bZIP transcription factor (Atf7), putative	6.79363	1.94662	1.01802	0.00343392	0.00587897	12.7639	18.2878	5.22787	12.0932	0	2.3307	2.15158	1.49409
AFUA_6G12820	mpkB	MAP kinase MpkB	3536.41	1.24893	0.0571902	9.88013e-107	1.42612e-105	4968.15	4837.12	5139	4981.42	2153.92	2099.96	2020.33	2091.4
AFUA_7G05500	gstB	glutathione S-transferase	298.714	1.36952	0.14408	2.1249e-22	9.5244e-22	427.214	399.283	471.256	432.584	193.498	151.496	149.535	164.843
D	Genes involved in autophagy
gene ID	gene name	description	baseMean	log2FoldChange	lfcSE	pvalue	padj	hapXA/B/C/D_sample 1	hapXA/B/C/D_sample 2	hapXA/B/C/D_sample 3	hapXA/B/C/D_mean	hapX_sample_1	hapX_sample_2	hapX_sample_3	hapX_mean
AFUA_2G04770	atg13	autophagy protein Atg13, putative	971.297	1.59468	0.0842842	1.24374e-80	1.37978e-79	1410.03	1444.73	1526.54	1460.43	472.391	510.424	463.665	482.16
AFUA_2G10900	atg15	autophagy related lipase Atg15, putative	522.437	1.05241	0.108379	3.39567e-23	1.55572e-22	735.048	638.548	746.839	706.812	355.201	315.81	343.177	338.063
AFUA_4G09050	atg1	serine/threonine protein kinase (Pdd7p), putative	536.086	1.26637	0.102086	2.44644e-36	1.46497e-35	757.573	784.85	736.383	759.602	313.413	298.33	325.964	312.569
AFUA_5G12120	atg16	autophagy protein Apg16, putative	229.698	1.15414	0.155554	1.27613e-14	4.52082e-14	307.834	358.135	293.508	319.826	154.435	135.181	129.095	139.57
AFUA_6G13200	atg2	autophagy regulatory protein Atg2, putative	1073.84	1.10027	0.0842074	5.71679e-40	3.70331e-39	1502.38	1380.73	1516.08	1466.4	651.354	649.101	743.37	681.275
E	Genes involved in secondary metabolism
gene ID	gene name	description	baseMean	log2FoldChange	lfcSE	pvalue	padj	hapXA/B/C/D_sample 1	hapXA/B/C/D_sample 2	hapXA/B/C/D_sample 3	hapXA/B/C/D_mean	hapX_sample_1	hapX_sample_2	hapX_sample_3	hapX_mean
AFUA_1G00970		MFS monocarboxylate transporter, putative	213.227	2.15793	0.162812	9.5094e-41	6.25806e-40	361.893	342.896	342.799	349.196	70.8586	78.0786	82.8357	77.2576
AFUA_1G00980		FAD-dependent oxidase, putative	520.252	2.6428	0.117588	1.13829e-112	1.73371e-111	876.952	943.344	873.055	897.784	129.907	157.323	140.928	142.719
AFUA_1G00990		short chain dehydrogenase/reductase family protein	1365.3	1.62651	0.260264	5.30355e-11	1.5848e-10	2484.45	2287.5	1479.49	2083.81	662.255	546.55	731.536	646.781
AFUA_1G01000		oxidoreductase, 2OG-Fe(II) oxygenase family	2029.05	3.73886	0.0901835	0	0	3707.53	4168.09	3454.88	3776.83	263.449	300.661	279.705	281.271
AFUA_1G01010	fgnA	polyketide synthase	1293.46	4.54725	0.127563	2.74526e-280	1.31599e-278	2603.83	2749.26	2091.9	2481.66	86.3021	116.535	112.958	105.265
AFUA_2G04200	hppD	4-hydroxyphenylpyruvate dioxygenase	34.3288	2.05138	0.397309	3.41584e-08	8.8385e-08	54.8095	56.3873	58.2535	56.4834	16.352	10.4882	9.6821	12.1741
AFUA_2G04210	hmgX	conserved hypothetical protein	31.3855	1.85286	0.439863	2.84776e-06	6.4313e-06	33.0359	70.1031	48.5445	50.5612	10.9013	12.8189	12.9095	12.2099
AFUA_2G04220	hmgA	homogentisate 1,2-dioxygenase (HmgA)	375.962	2.25988	0.150461	1.18043e-51	9.26044e-51	620.174	569.969	679.624	623.255	114.464	103.716	167.823	128.668
AFUA_2G04230	fahA	fumarylacetoacetate hydrolase FahA	279.087	3.50145	0.176121	2.61249e-89	3.13498e-88	520.315	525.773	494.408	513.499	34.5208	48.9448	50.5621	44.6759
AFUA_2G04240	maiA	maleylacetoacetate isomerase MaiA	62.734	0.80917	0.303224	0.00201414	0.00354695	55.5603	108.203	84.3928	82.7186	38.1546	52.4408	37.6526	42.7494
AFUA_3G03350	sidE	nonribosomal peptide synthase SidE, induced by -Fe, oxidative stress, heat stress	6052.27	3.25839	0.0632167	0	0	10541.4	11152.5	11195.9	10963.3	1207.32	1180.5	1035.98	1141.27
AFUA_4G14770	helA	osc3	54.542	2.9412	0.354122	9.47961e-18	3.7523e-17	94.6027	112.775	85.1397	97.5057	9.99288	13.9842	10.7579	11.5783
AFUA_4G14780	helB1	cyp5081A1	37.0776	1.02729	0.366603	0.000845905	0.00155301	55.5603	41.1475	57.5066	51.4048	22.7111	18.6456	26.8947	22.7505
AFUA_4G14790	helB2	cytochrome P450 monooxygenase, putative	31.8634	1.85248	0.405952	6.07524e-07	1.4436e-06	57.8128	45.7194	49.2914	50.9412	12.7182	11.6535	13.9853	12.7857
AFUA_4G14800	helC	sdr1	118.522	3.74474	0.276685	2.90008e-43	1.97561e-42	238.009	219.453	207.621	221.694	18.1689	12.8189	15.061	15.3496
AFUA_4G14810	helB3	cyp5081D1	70.6375	3.45098	0.353079	6.55903e-24	3.05887e-23	151.665	115.823	123.228	130.239	9.08443	18.6456	5.37894	11.0363
AFUA_4G14820	helD1	transferase family protein	161.497	4.12696	0.257549	1.49882e-59	1.30136e-58	323.601	292.604	303.217	306.474	19.0773	18.6456	11.8337	16.5189
AFUA_4G14830	helB4	cyp5081C1	41.6733	3.65049	0.462052	8.69533e-17	3.33883e-16	81.8389	71.6271	80.6586	78.0415	3.63377	5.82676	6.45473	5.30509
AFUA_4G14840	helD2	helvolic acid biosynthesis	47.271	4.11073	0.493988	1.34173e-18	5.44344e-18	94.6027	96.0108	79.9118	90.1751	0.908443	4.66141	7.53052	4.36679
AFUA_4G14850	helE	extracellular 3-ketosteroid 1-dehydrogenase, putative	34.1702	1.62771	0.398334	4.66991e-06	1.03943e-05	58.5636	54.8633	45.5572	52.9947	17.2604	10.4882	18.2884	15.3457
AFUA_6G13920	pyr1	adenylate-forming enzyme, putative	294.269	2.03779	0.15709	3.96644e-39	2.51752e-38	512.056	499.866	410.762	474.228	90.8443	130.519	121.564	114.309
AFUA_6G13930	pyr2	LovB-like polyketide synthase, putative	102.921	1.76255	0.235897	1.27376e-14	4.51417e-14	147.16	169.162	163.558	159.96	37.2462	60.5983	39.8042	45.8829
AFUA_6G13940	pyr3	cytochrome P450 monooxygenase, putative	202.623	3.44474	0.211501	5.80777e-61	5.13067e-60	369.401	390.139	355.495	371.679	22.7111	48.9448	29.0463	33.5674
AFUA_6G13945	pyr9	cytochrome P450 monooxygenase, putative	152.389	2.76233	0.216297	3.10555e-38	1.93735e-37	274.798	278.888	247.204	266.964	37.2462	25.6377	50.5621	37.8153
AFUA_6G13950	pyr4	integral membrane protein	66.072	3.34701	0.354417	1.90048e-22	8.54371e-22	113.373	115.823	134.431	121.209	6.3591	8.15746	18.2884	10.935
AFUA_6G13970	pyr5	FAD-dependent monooxygenase (PaxM), putative	86.3937	1.49206	0.293742	4.10896e-08	1.0548e-07	90.8487	178.306	120.241	129.799	38.1546	33.7952	57.0168	42.9889
AFUA_8G00170	ftmA	nonribosomal brevianamide peptide synthase FtmA	352.876	4.0086	0.175479	3.50163e-117	5.62484e-116	626.931	658.36	710.244	665.178	32.704	38.4566	50.5621	40.5742
AFUA_8G00190	ftmC	cytochrome P450, putative	749.394	3.13267	0.108918	5.12988e-183	1.43322e-181	1246.35	1426.45	1368.21	1347	152.618	145.669	157.065	151.784
AFUA_8G00200	ftmD	O-methyltransferase, putative	1123.44	3.38267	0.102093	5.31127e-242	2.07618e-240	2122.56	1927.84	2104.59	2051.66	210.759	216.755	158.141	195.218
AFUA_8G00210	ftmPT1	dimethylallyl tryptophan synthase FtmPT1	723.854	4.14327	0.134304	9.8438e-211	3.08101e-209	1369.49	1513.31	1231.54	1371.45	75.4008	78.0786	75.3052	76.2615
AFUA_8G00220	ftmE	cytochrome P450, putative	471.23	4.20847	0.291638	5.07124e-49	3.84587e-48	886.713	928.104	876.042	896.953	26.3449	61.7637	48.4105	45.5063
AFUA_8G00230	ftmF	phytanoyl-CoA dioxygenase family protein	3301.89	4.32476	0.0820727	0	0	6247.54	6815.24	5812.65	6291.81	300.695	300.661	334.57	311.975
AFUA_8G00240	ftmG	cytochrome P450 monooxygenase, putative	411.893	3.95677	0.159076	3.22756e-138	6.24132e-137	801.12	733.035	789.409	774.521	45.4222	58.2676	44.1073	49.2657
AFUA_8G00250	ftmPT2	dimethylallyl tryptophan synthase, putative	628.267	4.10586	0.137171	1.36649e-198	4.05407e-197	1140.49	1196.32	1228.55	1188.45	69.9501	81.5746	52.7136	68.0795
AFUA_8G00370	fmaB	polyketide synthase, putative	14.4192	0.964416	0.579071	0.0212815	0.032764	24.0261	16.7638	20.9115	20.5671	5.45066	13.9842	5.37894	8.27128
AFUA_8G00380	fmaC	DltD N-terminal domain protein	9.36625	3.13951	1.11746	7.97266e-05	0.000161009	26.2785	10.6679	17.1773	18.0412	0.908443	1.16535	0	0.691265
AFUA_8G00390	fmaD	O-methyltransferase, putative	13.4524	2.45183	0.704568	3.45419e-05	7.19431e-05	30.7834	12.1918	28.3799	23.7851	2.72533	2.3307	4.30315	3.11973
AFUA_8G00400	fpaII	conserved hypothetical protein	8.05571	4.08144	1.23229	3.2126e-06	7.23014e-06	9.7606	24.3837	14.1899	16.1114	0	0	0	0
AFUA_8G00410	metAP	methionine aminopeptidase, type II, putative	416.425	2.43092	0.135999	3.5972e-72	3.62827e-71	753.068	705.603	651.244	703.305	117.189	158.488	112.958	129.545
AFUA_8G00420	fapR	C6 finger transcription factor, putative	67.8211	2.84137	0.320742	9.00703e-20	3.79621e-19	118.629	143.254	99.3296	120.404	19.9858	12.8189	12.9095	15.238
AFUA_8G00430		conserved hypothetical protein	40.4891	2.43499	0.393377	8.85661e-11	2.61988e-10	63.8193	67.0552	76.9244	69.2663	6.3591	10.4882	18.2884	11.7119
AFUA_8G00440	psoF	steroid monooxygenase, putative	186.038	0.66745	0.159608	1.11291e-05	2.40655e-05	224.494	254.505	214.343	231.114	138.083	150.33	134.474	140.962
AFUA_8G00460	fpaI	methionine aminopeptidase, type I, putative	2531.19	0.213423	0.0606443	0.000383066	0.000728841	2787.78	2802.6	2575.1	2721.83	2327.43	2358.67	2335.54	2340.55
AFUA_8G00470	fmaE	conserved hypothetical protein	19.2327	0.146083	0.387497	0.634858	0.69034	19.5212	25.9077	17.1773	20.8687	12.7182	17.4803	22.5916	17.5967
AFUA_8G00480	fmaF	phytanoyl-CoA dioxygenase family protein	29.4602	2.27637	0.449511	5.4355e-08	1.38286e-07	42.7965	54.8633	52.2787	49.9795	8.17599	4.66141	13.9853	8.94088
AFUA_8G00490		PKS-like enzyme, putative	2.74622	1.01231	1.10765	0.0704882	0.0997059	3.00326	1.52398	9.70891	4.74538	0	1.16535	1.07579	0.747047
AFUA_8G00500		acetate-CoA ligase, putative	10.2681	0.749001	0.606094	0.073699	0.103683	15.7671	15.2398	11.9494	14.3188	7.26755	8.15746	3.22737	6.21746
AFUA_8G00510	fmaG	cytochrome P450 oxidoreductase OrdA-like, putative	26.5587	2.90184	0.526629	2.95569e-09	8.08665e-09	52.5571	59.4353	32.1141	48.0355	7.26755	5.82676	2.15158	5.08196
AFUA_8G00520	fmaA	integral membrane protein	5.41693	1.62857	1.04062	0.0103247	0.0166026	15.0163	7.6199	5.97471	9.53698	2.72533	1.16535	0	1.29689
AFUA_8G00530	psoB	alpha/beta hydrolase, putative	25.0013	2.17094	0.470902	4.92399e-07	1.17711e-06	36.79	48.7674	40.3293	41.9622	7.26755	9.32282	7.53052	8.04029
AFUA_8G00540	psoA	hybrid PKS-NRPS enzyme, putative	47.0098	0.024043	0.275097	0.920533	0.937726	48.0522	51.8153	43.3167	47.7281	55.415	50.1101	33.3494	46.2915
AFUA_8G00550	psoC	methyltransferase SirN-like, putative	98.7016	2.37675	0.243448	3.04799e-23	1.39995e-22	168.933	149.35	181.482	166.589	35.4293	27.9685	29.0463	30.8147
AFUA_8G00560	psoD	cytochrome P450 oxidoreductase, putative	11.8299	1.3569	0.699489	0.00666788	0.010998	24.0261	18.2878	13.4431	18.5857	5.45066	1.16535	8.60631	5.07411
AFUA_8G00570		alpha/beta hydrolase, putative	11.0222	2.16418	0.768782	0.000324824	0.000621925	23.2753	18.2878	15.6836	19.0822	0.908443	5.82676	2.15158	2.96226
AFUA_8G00580	psoE	glutathione S-transferase, putative	26.7598	2.49896	0.520379	1.70677e-07	4.22656e-07	40.544	45.7194	53.0256	46.4297	1.81689	15.1496	4.30315	7.08987

## Sheet: Supplementary Table S1C
FungiFun | FunCat categories
FunCat ID	FunCat description	FunCat main category	Exact p-value	Adjusted p-value	# genes / category	# genes / input
12.01.01	ribosomal proteins	Protein synthesis	8.04662e-111	3.46809e-108	149 / 165	149 / 1175
12.01	ribosome biogenesis	Protein synthesis	6.64785e-102	1.43261e-99	152 / 182	152 / 1175
11.04.01	rRNA processing	Transcription	2.69255e-59	3.86829e-57	122 / 188	122 / 1175
12.04	translation	Protein synthesis	1.20108e-52	1.29416e-50	112 / 177	112 / 1175
16.03.03	RNA binding	Protein with binding function or cofactor requirement (structural or analytic)	1.44001e-29	1.24129e-27	122 / 308	122 / 1175
42.16	mitochondrion	Biogenesis of cellular components	9.25551e-23	6.64854e-21	71 / 150	71 / 1175
11.02.01	rRNA synthesis	Transcription	7.42193e-20	4.56979e-18	43 / 70	43 / 1175
16.21.08	Fe/S binding	Protein with binding function or cofactor requirement (structural or analytic)	7.12536e-16	3.83879e-14	25 / 32	25 / 1175
11.06.01	rRNA modification	Transcription	3.89066e-15	1.8632e-13	17 / 17	17 / 1175
02.13.03	aerobic respiration	Energy	7.83459e-15	3.37671e-13	43 / 88	43 / 1175
02.11.05	accessory proteins of electron transport and membrane-associated energy conservation	Energy	3.45403e-13	1.35335e-11	29 / 49	29 / 1175
2.11	electron transport and membrane-associated energy conservation	Energy	3.78384e-10	1.35903e-08	40 / 102	40 / 1175
11.06.02	tRNA modification	Transcription	7.65116e-10	2.53665e-08	24 / 45	24 / 1175
12.04.01	translation initiation	Protein synthesis	2.04238e-08	6.28763e-07	27 / 62	27 / 1175
11.04.02	tRNA processing	Transcription	1.96438e-07	5.64431e-06	25 / 60	25 / 1175
20.09.04	mitochondrial transport	Cellular transport, transport facilitation and transport routes	2.19893e-06	5.92337e-05	34 / 106	34 / 1175
12.04.02	translation elongation	Protein synthesis	4.46818e-06	0.000113282	14 / 27	14 / 1175
2.13	respiration	Energy	5.83744e-06	0.000139774	28 / 83	28 / 1175
02.13.01	anaerobic respiration	Energy	3.3363e-05	0.000756812	7 / 9	7 / 1175
01.05.13	transfer of activated C-1 groups	Metabolism	8.10002e-05	0.00174555	17 / 45	17 / 1175
16.21.05	FAD/FMN binding	Protein with binding function or cofactor requirement (structural or analytic)	0.000150136	0.00308135	31 / 112	31 / 1175
16.03	nucleic acid binding	Protein with binding function or cofactor requirement (structural or analytic)	0.00038687	0.00757914	41 / 170	41 / 1175
20.01.15	electron transport	Cellular transport, transport facilitation and transport routes	0.000463635	0.00868811	64 / 300	64 / 1175
11.02.02	tRNA synthesis	Transcription	0.000602857	0.0108263	17 / 52	17 / 1175
11.02.03	mRNA synthesis	Transcription	0.00110301	0.0190159	29 / 114	29 / 1175
FungiFun | FunCat assigned gene IDs
Gene ID	Protein name	FunCat ID	FunCat description	FunCat main category	Exact p-value	Adjusted p-value
AFUA_1G02210	60S ribosome biogenesis protein Brx1, putative	12.01.01	ribosomal proteins	Protein synthesis	8.04662e-111	3.46809e-108
AFUA_1G03110	60S ribosomal protein L29, putative	12.01.01	ribosomal proteins	Protein synthesis	8.04662e-111	3.46809e-108
AFUA_1G03390	60S ribosomal protein L12	12.01.01	ribosomal proteins	Protein synthesis	8.04662e-111	3.46809e-108
AFUA_1G04040	Ubiquitin UbiA, putative	12.01.01	ribosomal proteins	Protein synthesis	8.04662e-111	3.46809e-108
AFUA_1G04230	50S ribosomal protein YmL27	12.01.01	ribosomal proteins	Protein synthesis	8.04662e-111	3.46809e-108
AFUA_1G04320	40S ribosomal protein S8	12.01.01	ribosomal proteins	Protein synthesis	8.04662e-111	3.46809e-108
AFUA_1G04400	37S ribosomal protein Mrp10, mitochondrial	12.01.01	ribosomal proteins	Protein synthesis	8.04662e-111	3.46809e-108
AFUA_1G04530	60S ribosomal protein L20	12.01.01	ribosomal proteins	Protein synthesis	8.04662e-111	3.46809e-108
AFUA_1G04660	Ribosomal protein L15	12.01.01	ribosomal proteins	Protein synthesis	8.04662e-111	3.46809e-108
AFUA_1G04840	Multiple RNA-binding domain-containing protein 1	12.01.01	ribosomal proteins	Protein synthesis	8.04662e-111	3.46809e-108
AFUA_1G05080	60S ribosomal protein P0	12.01.01	ribosomal proteins	Protein synthesis	8.04662e-111	3.46809e-108
AFUA_1G05340	40S ribosomal protein S19	12.01.01	ribosomal proteins	Protein synthesis	8.04662e-111	3.46809e-108
AFUA_1G05500	40S ribosomal protein S12	12.01.01	ribosomal proteins	Protein synthesis	8.04662e-111	3.46809e-108
AFUA_1G05630	40S ribosomal protein S3, putative	12.01.01	ribosomal proteins	Protein synthesis	8.04662e-111	3.46809e-108
AFUA_1G05990	Ribosomal protein L16a	12.01.01	ribosomal proteins	Protein synthesis	8.04662e-111	3.46809e-108
AFUA_1G06230	Ribosome biogenesis protein Ssf2, putative	12.01.01	ribosomal proteins	Protein synthesis	8.04662e-111	3.46809e-108
AFUA_1G06340	60S ribosomal protein L27	12.01.01	ribosomal proteins	Protein synthesis	8.04662e-111	3.46809e-108
AFUA_1G06570	40S ribosomal protein S2, putative	12.01.01	ribosomal proteins	Protein synthesis	8.04662e-111	3.46809e-108
AFUA_1G06770	40S ribosomal protein S26	12.01.01	ribosomal proteins	Protein synthesis	8.04662e-111	3.46809e-108
AFUA_1G06830	60S acidic ribosomal protein P1 (AfP1)	12.01.01	ribosomal proteins	Protein synthesis	8.04662e-111	3.46809e-108
AFUA_1G06980	30S ribosomal subunit S4, putative	12.01.01	ribosomal proteins	Protein synthesis	8.04662e-111	3.46809e-108
AFUA_1G09100	60S ribosomal protein L9, putative	12.01.01	ribosomal proteins	Protein synthesis	8.04662e-111	3.46809e-108
AFUA_1G09410	50S ribosomal protein L17	12.01.01	ribosomal proteins	Protein synthesis	8.04662e-111	3.46809e-108
AFUA_1G09440	40S ribosomal protein S23	12.01.01	ribosomal proteins	Protein synthesis	8.04662e-111	3.46809e-108
AFUA_1G09850	37S ribosomal protein S11, putative	12.01.01	ribosomal proteins	Protein synthesis	8.04662e-111	3.46809e-108
AFUA_1G10310	RNase L inhibitor of the ABC superfamily, putative	12.01.01	ribosomal proteins	Protein synthesis	8.04662e-111	3.46809e-108
AFUA_1G10510	60S ribosomal protein L35	12.01.01	ribosomal proteins	Protein synthesis	8.04662e-111	3.46809e-108
AFUA_1G10760	CCAAT-box-binding transcription factor	12.01.01	ribosomal proteins	Protein synthesis	8.04662e-111	3.46809e-108
AFUA_1G11130	60S ribosomal protein L6	12.01.01	ribosomal proteins	Protein synthesis	8.04662e-111	3.46809e-108
AFUA_1G11710	Ribosomal protein	12.01.01	ribosomal proteins	Protein synthesis	8.04662e-111	3.46809e-108
AFUA_1G12065	37S ribosomal protein Mrp17	12.01.01	ribosomal proteins	Protein synthesis	8.04662e-111	3.46809e-108
AFUA_1G12730	60S ribosomal protein L3	12.01.01	ribosomal proteins	Protein synthesis	8.04662e-111	3.46809e-108
AFUA_1G12890	60S ribosomal protein L5, putative	12.01.01	ribosomal proteins	Protein synthesis	8.04662e-111	3.46809e-108
AFUA_1G13070	U3 small nucleolar ribonucleoprotein protein IMP4, putative	12.01.01	ribosomal proteins	Protein synthesis	8.04662e-111	3.46809e-108
AFUA_1G14220	Fibrillarin	12.01.01	ribosomal proteins	Protein synthesis	8.04662e-111	3.46809e-108
AFUA_1G14410	60S ribosomal protein L17	12.01.01	ribosomal proteins	Protein synthesis	8.04662e-111	3.46809e-108
AFUA_1G15020	40S ribosomal protein S5, putative	12.01.01	ribosomal proteins	Protein synthesis	8.04662e-111	3.46809e-108
AFUA_1G15730	40S ribosomal protein S22	12.01.01	ribosomal proteins	Protein synthesis	8.04662e-111	3.46809e-108
AFUA_1G16523	40S ribosomal protein S25, putative	12.01.01	ribosomal proteins	Protein synthesis	8.04662e-111	3.46809e-108
AFUA_1G16940	DEAD/DEAH box helicase, putative (EC 3.6.1.-)	12.01.01	ribosomal proteins	Protein synthesis	8.04662e-111	3.46809e-108
AFUA_2G02150	40S ribosomal protein S10a	12.01.01	ribosomal proteins	Protein synthesis	8.04662e-111	3.46809e-108
AFUA_2G02270	40S ribosomal protein S14, putative	12.01.01	ribosomal proteins	Protein synthesis	8.04662e-111	3.46809e-108
AFUA_2G02290	37S ribosomal protein Rsm22	12.01.01	ribosomal proteins	Protein synthesis	8.04662e-111	3.46809e-108
AFUA_2G02710	60S ribosomal protein L24b	12.01.01	ribosomal proteins	Protein synthesis	8.04662e-111	3.46809e-108
AFUA_2G03040	Ribosomal protein L34 protein, putative	12.01.01	ribosomal proteins	Protein synthesis	8.04662e-111	3.46809e-108
AFUA_2G03380	Alkaline serine protease	12.01.01	ribosomal proteins	Protein synthesis	8.04662e-111	3.46809e-108
AFUA_2G03590	40S ribosomal protein S21	12.01.01	ribosomal proteins	Protein synthesis	8.04662e-111	3.46809e-108
AFUA_2G04130	40S ribosomal protein S11	12.01.01	ribosomal proteins	Protein synthesis	8.04662e-111	3.46809e-108
AFUA_2G06030	37S ribosomal protein S18, putative	12.01.01	ribosomal proteins	Protein synthesis	8.04662e-111	3.46809e-108
AFUA_2G06310	ATP-dependent RNA helicase dbp3 (EC 3.6.4.13)	12.01.01	ribosomal proteins	Protein synthesis	8.04662e-111	3.46809e-108
AFUA_2G07380	60S ribosomal protein L18	12.01.01	ribosomal proteins	Protein synthesis	8.04662e-111	3.46809e-108
AFUA_2G07970	60S ribosomal protein L19	12.01.01	ribosomal proteins	Protein synthesis	8.04662e-111	3.46809e-108
AFUA_2G08130	60S ribosomal protein L44	12.01.01	ribosomal proteins	Protein synthesis	8.04662e-111	3.46809e-108
AFUA_2G08320	U3 small nucleolar ribonucleoprotein subunit (Imp3), putative	12.01.01	ribosomal proteins	Protein synthesis	8.04662e-111	3.46809e-108
AFUA_2G08520	50S ribosomal protein L14	12.01.01	ribosomal proteins	Protein synthesis	8.04662e-111	3.46809e-108
AFUA_2G09200	60S ribosomal protein L30, putative	12.01.01	ribosomal proteins	Protein synthesis	8.04662e-111	3.46809e-108
AFUA_2G09210	60S ribosomal protein L10	12.01.01	ribosomal proteins	Protein synthesis	8.04662e-111	3.46809e-108
AFUA_2G10090	40S ribosomal protein S15, putative	12.01.01	ribosomal proteins	Protein synthesis	8.04662e-111	3.46809e-108
AFUA_2G10100	60S acidic ribosomal protein P2 (AfP2) (allergen Asp f 8)	12.01.01	ribosomal proteins	Protein synthesis	8.04662e-111	3.46809e-108
AFUA_2G10300	40S ribosomal protein S17, putative	12.01.01	ribosomal proteins	Protein synthesis	8.04662e-111	3.46809e-108
AFUA_2G10440	40S ribosomal protein S11	12.01.01	ribosomal proteins	Protein synthesis	8.04662e-111	3.46809e-108
AFUA_2G10500	40S ribosomal protein Rps16, putative	12.01.01	ribosomal proteins	Protein synthesis	8.04662e-111	3.46809e-108
AFUA_2G10510	50S ribosomal protein L13	12.01.01	ribosomal proteins	Protein synthesis	8.04662e-111	3.46809e-108
AFUA_2G11140	54S ribosomal protein L4, mitochondrial	12.01.01	ribosomal proteins	Protein synthesis	8.04662e-111	3.46809e-108
AFUA_2G11850	60S ribosomal protein L3 (allergen Asp f 23)	12.01.01	ribosomal proteins	Protein synthesis	8.04662e-111	3.46809e-108
AFUA_2G12150	Midasin	12.01.01	ribosomal proteins	Protein synthesis	8.04662e-111	3.46809e-108
AFUA_2G12230	Mitochondrial large ribosomal subunit protein L16, putative	12.01.01	ribosomal proteins	Protein synthesis	8.04662e-111	3.46809e-108
AFUA_2G13980	ATP-dependent RNA helicase dbp9 (EC 3.6.4.13)	12.01.01	ribosomal proteins	Protein synthesis	8.04662e-111	3.46809e-108
AFUA_2G16040	rRNA biogenesis protein RRP5, putative	12.01.01	ribosomal proteins	Protein synthesis	8.04662e-111	3.46809e-108
AFUA_2G16370	60S ribosomal protein L32	12.01.01	ribosomal proteins	Protein synthesis	8.04662e-111	3.46809e-108
AFUA_2G16750	Nonsense-mediated mRNA decay protein 3	12.01.01	ribosomal proteins	Protein synthesis	8.04662e-111	3.46809e-108
AFUA_2G16880	60S ribosomal protein L37a	12.01.01	ribosomal proteins	Protein synthesis	8.04662e-111	3.46809e-108
AFUA_2G16970	50S ribosomal subunit L30	12.01.01	ribosomal proteins	Protein synthesis	8.04662e-111	3.46809e-108
AFUA_2G17060	60S ribosome subunit biogenesis protein NIP7	12.01.01	ribosomal proteins	Protein synthesis	8.04662e-111	3.46809e-108
AFUA_3G05460	60S ribosomal protein L20, putative	12.01.01	ribosomal proteins	Protein synthesis	8.04662e-111	3.46809e-108
AFUA_3G05600	60S ribosomal protein L27a, putative	12.01.01	ribosomal proteins	Protein synthesis	8.04662e-111	3.46809e-108
AFUA_3G05970	Eukaryotic translation initiation factor subunit eIF2A, putative	12.01.01	ribosomal proteins	Protein synthesis	8.04662e-111	3.46809e-108
AFUA_3G06580	Ribosomal assembly complex component Ipi3, putative	12.01.01	ribosomal proteins	Protein synthesis	8.04662e-111	3.46809e-108
AFUA_3G06640	40S ribosomal protein S27	12.01.01	ribosomal proteins	Protein synthesis	8.04662e-111	3.46809e-108
AFUA_3G06760	60S ribosomal protein L37	12.01.01	ribosomal proteins	Protein synthesis	8.04662e-111	3.46809e-108
AFUA_3G06840	40S ribosomal protein S4	12.01.01	ribosomal proteins	Protein synthesis	8.04662e-111	3.46809e-108
AFUA_3G06960	60S ribosomal protein L21, putative	12.01.01	ribosomal proteins	Protein synthesis	8.04662e-111	3.46809e-108
AFUA_3G06970	40S ribosomal protein S9	12.01.01	ribosomal proteins	Protein synthesis	8.04662e-111	3.46809e-108
AFUA_3G08080	Aconitate hydratase, putative	12.01.01	ribosomal proteins	Protein synthesis	8.04662e-111	3.46809e-108
AFUA_3G08460	60S ribosomal protein L35Ae	12.01.01	ribosomal proteins	Protein synthesis	8.04662e-111	3.46809e-108
AFUA_3G10730	40S ribosomal protein S7e	12.01.01	ribosomal proteins	Protein synthesis	8.04662e-111	3.46809e-108
AFUA_3G11260	Ubiquitin (UbiC), putative	12.01.01	ribosomal proteins	Protein synthesis	8.04662e-111	3.46809e-108
AFUA_3G12300	60S ribosomal protein L22, putative	12.01.01	ribosomal proteins	Protein synthesis	8.04662e-111	3.46809e-108
AFUA_3G13280	ATP-dependent rRNA helicase spb4 (EC 3.6.4.-)	12.01.01	ribosomal proteins	Protein synthesis	8.04662e-111	3.46809e-108
AFUA_3G13310	30S ribosomal protein S15	12.01.01	ribosomal proteins	Protein synthesis	8.04662e-111	3.46809e-108
AFUA_3G13320	40S ribosomal protein S0	12.01.01	ribosomal proteins	Protein synthesis	8.04662e-111	3.46809e-108
AFUA_4G03880	60S ribosomal protein L7	12.01.01	ribosomal proteins	Protein synthesis	8.04662e-111	3.46809e-108
AFUA_4G04460	60S ribosomal protein L13	12.01.01	ribosomal proteins	Protein synthesis	8.04662e-111	3.46809e-108
AFUA_4G06000	50S ribosomal protein L3	12.01.01	ribosomal proteins	Protein synthesis	8.04662e-111	3.46809e-108
AFUA_4G07250	37S ribosomal protein S25, mitochondrial	12.01.01	ribosomal proteins	Protein synthesis	8.04662e-111	3.46809e-108
AFUA_4G07435	60S ribosomal protein L36	12.01.01	ribosomal proteins	Protein synthesis	8.04662e-111	3.46809e-108
AFUA_4G07730	60S ribosomal protein L11	12.01.01	ribosomal proteins	Protein synthesis	8.04662e-111	3.46809e-108
AFUA_4G07845	60S ribosomal protein L38, putative	12.01.01	ribosomal proteins	Protein synthesis	8.04662e-111	3.46809e-108
AFUA_4G09000	60S ribosomal protein L25, putative	12.01.01	ribosomal proteins	Protein synthesis	8.04662e-111	3.46809e-108
AFUA_4G09750	50S ribosomal protein L12	12.01.01	ribosomal proteins	Protein synthesis	8.04662e-111	3.46809e-108
AFUA_4G10480	50S ribosomal protein L30, putative	12.01.01	ribosomal proteins	Protein synthesis	8.04662e-111	3.46809e-108
AFUA_4G10740	50S ribosomal protein L24	12.01.01	ribosomal proteins	Protein synthesis	8.04662e-111	3.46809e-108
AFUA_4G10800	40S ribosomal protein S6	12.01.01	ribosomal proteins	Protein synthesis	8.04662e-111	3.46809e-108
AFUA_4G11990	Uncharacterized protein	12.01.01	ribosomal proteins	Protein synthesis	8.04662e-111	3.46809e-108
AFUA_4G12170	50S ribosomal protein L2	12.01.01	ribosomal proteins	Protein synthesis	8.04662e-111	3.46809e-108
AFUA_4G13410	37S ribosomal protein Rsm24, putative	12.01.01	ribosomal proteins	Protein synthesis	8.04662e-111	3.46809e-108
AFUA_5G03020	60S ribosomal protein L4, putative	12.01.01	ribosomal proteins	Protein synthesis	8.04662e-111	3.46809e-108
AFUA_5G03570	Mitochondrial large ribosomal subunit protein L1, putative	12.01.01	ribosomal proteins	Protein synthesis	8.04662e-111	3.46809e-108
AFUA_5G03870	DUF1665 domain protein	12.01.01	ribosomal proteins	Protein synthesis	8.04662e-111	3.46809e-108
AFUA_5G05450	40S ribosomal protein S1	12.01.01	ribosomal proteins	Protein synthesis	8.04662e-111	3.46809e-108
AFUA_5G05630	60S ribosomal protein L23	12.01.01	ribosomal proteins	Protein synthesis	8.04662e-111	3.46809e-108
AFUA_5G05930	RNA processing factor 1	12.01.01	ribosomal proteins	Protein synthesis	8.04662e-111	3.46809e-108
AFUA_5G06360	60S ribosomal protein L8, putative	12.01.01	ribosomal proteins	Protein synthesis	8.04662e-111	3.46809e-108
AFUA_5G06430	50S ribosomal subunit L7, putative	12.01.01	ribosomal proteins	Protein synthesis	8.04662e-111	3.46809e-108
AFUA_5G07390	60S ribosome biogenesis protein Sqt1, putative	12.01.01	ribosomal proteins	Protein synthesis	8.04662e-111	3.46809e-108
AFUA_5G08350	37S ribosomal protein S16	12.01.01	ribosomal proteins	Protein synthesis	8.04662e-111	3.46809e-108
AFUA_5G09490	Mitochondrial ribosomal protein, putative	12.01.01	ribosomal proteins	Protein synthesis	8.04662e-111	3.46809e-108
AFUA_5G11050	ATP-dependent RNA helicase dbp7 (EC 3.6.4.13)	12.01.01	ribosomal proteins	Protein synthesis	8.04662e-111	3.46809e-108
AFUA_5G11540	37S ribosomal protein S5	12.01.01	ribosomal proteins	Protein synthesis	8.04662e-111	3.46809e-108
AFUA_5G11740	Mitochondrial ribosomal protein L23, putative	12.01.01	ribosomal proteins	Protein synthesis	8.04662e-111	3.46809e-108
AFUA_5G11830	Mitochondrial ribosomal protein L11, putative	12.01.01	ribosomal proteins	Protein synthesis	8.04662e-111	3.46809e-108
AFUA_5G12800	50S ribosomal protein L4	12.01.01	ribosomal proteins	Protein synthesis	8.04662e-111	3.46809e-108
AFUA_5G12810	Mitochondrial large ribosomal subunit YmL35, putative	12.01.01	ribosomal proteins	Protein synthesis	8.04662e-111	3.46809e-108
AFUA_5G13490	Mitochondrial ribosomal protein L43, putative	12.01.01	ribosomal proteins	Protein synthesis	8.04662e-111	3.46809e-108
AFUA_6G02440	60S ribosomal protein L24a	12.01.01	ribosomal proteins	Protein synthesis	8.04662e-111	3.46809e-108
AFUA_6G02450	Ribosomal S30/ubiquitin fusion	12.01.01	ribosomal proteins	Protein synthesis	8.04662e-111	3.46809e-108
AFUA_6G03830	Ribosomal protein L14	12.01.01	ribosomal proteins	Protein synthesis	8.04662e-111	3.46809e-108
AFUA_6G04560	37S ribosomal protein S9	12.01.01	ribosomal proteins	Protein synthesis	8.04662e-111	3.46809e-108
AFUA_6G05200	60S ribosomal protein L28	12.01.01	ribosomal proteins	Protein synthesis	8.04662e-111	3.46809e-108
AFUA_6G07210	Fe superoxide dismutase, putative (EC 1.15.1.1)	12.01.01	ribosomal proteins	Protein synthesis	8.04662e-111	3.46809e-108
AFUA_6G07360	40S ribosomal protein S8	12.01.01	ribosomal proteins	Protein synthesis	8.04662e-111	3.46809e-108
AFUA_6G08900	ATP-dependent RNA helicase mak5 (EC 3.6.4.13)	12.01.01	ribosomal proteins	Protein synthesis	8.04662e-111	3.46809e-108
AFUA_6G09060	60S ribosomal protein L6, putative	12.01.01	ribosomal proteins	Protein synthesis	8.04662e-111	3.46809e-108
AFUA_6G11120	ATP-dependent RNA helicase dbp10 (EC 3.6.4.13)	12.01.01	ribosomal proteins	Protein synthesis	8.04662e-111	3.46809e-108
AFUA_6G11260	Ribosomal protein L26	12.01.01	ribosomal proteins	Protein synthesis	8.04662e-111	3.46809e-108
AFUA_6G12660	40S ribosomal protein S10b	12.01.01	ribosomal proteins	Protein synthesis	8.04662e-111	3.46809e-108
AFUA_6G12720	40S ribosomal protein S29, putative	12.01.01	ribosomal proteins	Protein synthesis	8.04662e-111	3.46809e-108
AFUA_6G12960	Uncharacterized protein	12.01.01	ribosomal proteins	Protein synthesis	8.04662e-111	3.46809e-108
AFUA_6G12990	Cytosolic large ribosomal subunit protein L7A	12.01.01	ribosomal proteins	Protein synthesis	8.04662e-111	3.46809e-108
AFUA_6G13250	60S ribosomal protein L31e	12.01.01	ribosomal proteins	Protein synthesis	8.04662e-111	3.46809e-108
AFUA_6G13550	Ribosomal protein S13p/S18e	12.01.01	ribosomal proteins	Protein synthesis	8.04662e-111	3.46809e-108
AFUA_7G01460	Ribosomal protein S5	12.01.01	ribosomal proteins	Protein synthesis	8.04662e-111	3.46809e-108
AFUA_7G02140	40S ribosomal protein S24	12.01.01	ribosomal proteins	Protein synthesis	8.04662e-111	3.46809e-108
AFUA_7G02210	Ribosomal small subunit assembly protein, putative	12.01.01	ribosomal proteins	Protein synthesis	8.04662e-111	3.46809e-108
AFUA_7G04420	Mitochondrial ribosomal protein DAP3, putative	12.01.01	ribosomal proteins	Protein synthesis	8.04662e-111	3.46809e-108
AFUA_7G04490	Ribosomal protein S28e	12.01.01	ribosomal proteins	Protein synthesis	8.04662e-111	3.46809e-108
AFUA_7G05290	40S ribosomal protein S13	12.01.01	ribosomal proteins	Protein synthesis	8.04662e-111	3.46809e-108
AFUA_8G04790	Ribosome biogenesis protein, putative	12.01.01	ribosomal proteins	Protein synthesis	8.04662e-111	3.46809e-108
AFUA_8G05260	Nucleic acid-binding protein	12.01.01	ribosomal proteins	Protein synthesis	8.04662e-111	3.46809e-108
AFUA_1G01990	Ribosome biogenesis protein Rsa4, putative	12.01	ribosome biogenesis	Protein synthesis	6.64785e-102	1.43261e-99
AFUA_1G02210	60S ribosome biogenesis protein Brx1, putative	12.01	ribosome biogenesis	Protein synthesis	6.64785e-102	1.43261e-99
AFUA_1G03390	60S ribosomal protein L12	12.01	ribosome biogenesis	Protein synthesis	6.64785e-102	1.43261e-99
AFUA_1G04040	Ubiquitin UbiA, putative	12.01	ribosome biogenesis	Protein synthesis	6.64785e-102	1.43261e-99
AFUA_1G04240	Small nucleolar ribonucleoprotein complex subunit Utp14, putatrive	12.01	ribosome biogenesis	Protein synthesis	6.64785e-102	1.43261e-99
AFUA_1G04320	40S ribosomal protein S8	12.01	ribosome biogenesis	Protein synthesis	6.64785e-102	1.43261e-99
AFUA_1G04660	Ribosomal protein L15	12.01	ribosome biogenesis	Protein synthesis	6.64785e-102	1.43261e-99
AFUA_1G05080	60S ribosomal protein P0	12.01	ribosome biogenesis	Protein synthesis	6.64785e-102	1.43261e-99
AFUA_1G05340	40S ribosomal protein S19	12.01	ribosome biogenesis	Protein synthesis	6.64785e-102	1.43261e-99
AFUA_1G05410	Ribosome biogenesis protein Kri1	12.01	ribosome biogenesis	Protein synthesis	6.64785e-102	1.43261e-99
AFUA_1G05630	40S ribosomal protein S3, putative	12.01	ribosome biogenesis	Protein synthesis	6.64785e-102	1.43261e-99
AFUA_1G05990	Ribosomal protein L16a	12.01	ribosome biogenesis	Protein synthesis	6.64785e-102	1.43261e-99
AFUA_1G06290	Small nucleolar ribonucleoprotein complex subunit (SOF1), putative	12.01	ribosome biogenesis	Protein synthesis	6.64785e-102	1.43261e-99
AFUA_1G06340	60S ribosomal protein L27	12.01	ribosome biogenesis	Protein synthesis	6.64785e-102	1.43261e-99
AFUA_1G06770	40S ribosomal protein S26	12.01	ribosome biogenesis	Protein synthesis	6.64785e-102	1.43261e-99
AFUA_1G06830	60S acidic ribosomal protein P1 (AfP1)	12.01	ribosome biogenesis	Protein synthesis	6.64785e-102	1.43261e-99
AFUA_1G07630	Zinc knuckle domain protein (Byr3), putative	12.01	ribosome biogenesis	Protein synthesis	6.64785e-102	1.43261e-99
AFUA_1G09100	60S ribosomal protein L9, putative	12.01	ribosome biogenesis	Protein synthesis	6.64785e-102	1.43261e-99
AFUA_1G09200	Ribosome biogenesis protein erb1 (Eukaryotic ribosome biogenesis protein 1)	12.01	ribosome biogenesis	Protein synthesis	6.64785e-102	1.43261e-99
AFUA_1G09210	AAA family ATPase/60S ribosome export protein Rix7, putative	12.01	ribosome biogenesis	Protein synthesis	6.64785e-102	1.43261e-99
AFUA_1G09410	50S ribosomal protein L17	12.01	ribosome biogenesis	Protein synthesis	6.64785e-102	1.43261e-99
AFUA_1G09440	40S ribosomal protein S23	12.01	ribosome biogenesis	Protein synthesis	6.64785e-102	1.43261e-99
AFUA_1G10510	60S ribosomal protein L35	12.01	ribosome biogenesis	Protein synthesis	6.64785e-102	1.43261e-99
AFUA_1G10560	GTP binding protein, putative	12.01	ribosome biogenesis	Protein synthesis	6.64785e-102	1.43261e-99
AFUA_1G10760	CCAAT-box-binding transcription factor	12.01	ribosome biogenesis	Protein synthesis	6.64785e-102	1.43261e-99
AFUA_1G10990	Ribosomal RNA processing protein, putative	12.01	ribosome biogenesis	Protein synthesis	6.64785e-102	1.43261e-99
AFUA_1G11710	Ribosomal protein	12.01	ribosome biogenesis	Protein synthesis	6.64785e-102	1.43261e-99
AFUA_1G12890	60S ribosomal protein L5, putative	12.01	ribosome biogenesis	Protein synthesis	6.64785e-102	1.43261e-99
AFUA_1G13070	U3 small nucleolar ribonucleoprotein protein IMP4, putative	12.01	ribosome biogenesis	Protein synthesis	6.64785e-102	1.43261e-99
AFUA_1G13200	Uncharacterized protein	12.01	ribosome biogenesis	Protein synthesis	6.64785e-102	1.43261e-99
AFUA_1G13570	Small nuclear ribonucleoprotein complex protein Nhp2, putative	12.01	ribosome biogenesis	Protein synthesis	6.64785e-102	1.43261e-99
AFUA_1G14180	Methyltransferase (Ncl1), putative (EC 2.1.1.-)	12.01	ribosome biogenesis	Protein synthesis	6.64785e-102	1.43261e-99
AFUA_1G14410	60S ribosomal protein L17	12.01	ribosome biogenesis	Protein synthesis	6.64785e-102	1.43261e-99
AFUA_1G15020	40S ribosomal protein S5, putative	12.01	ribosome biogenesis	Protein synthesis	6.64785e-102	1.43261e-99
AFUA_1G15030	SDA1 domain protein	12.01	ribosome biogenesis	Protein synthesis	6.64785e-102	1.43261e-99
AFUA_1G15500	GTP-binding protein Obg	12.01	ribosome biogenesis	Protein synthesis	6.64785e-102	1.43261e-99
AFUA_1G15730	40S ribosomal protein S22	12.01	ribosome biogenesis	Protein synthesis	6.64785e-102	1.43261e-99
AFUA_1G16330	Ribosome assembly protein Noc2, putative	12.01	ribosome biogenesis	Protein synthesis	6.64785e-102	1.43261e-99
AFUA_1G16523	40S ribosomal protein S25, putative	12.01	ribosome biogenesis	Protein synthesis	6.64785e-102	1.43261e-99
AFUA_1G16940	DEAD/DEAH box helicase, putative (EC 3.6.1.-)	12.01	ribosome biogenesis	Protein synthesis	6.64785e-102	1.43261e-99
AFUA_2G01480	Nucleolar protein 16	12.01	ribosome biogenesis	Protein synthesis	6.64785e-102	1.43261e-99
AFUA_2G02150	40S ribosomal protein S10a	12.01	ribosome biogenesis	Protein synthesis	6.64785e-102	1.43261e-99
AFUA_2G02710	60S ribosomal protein L24b	12.01	ribosome biogenesis	Protein synthesis	6.64785e-102	1.43261e-99
AFUA_2G03040	Ribosomal protein L34 protein, putative	12.01	ribosome biogenesis	Protein synthesis	6.64785e-102	1.43261e-99
AFUA_2G03380	Alkaline serine protease	12.01	ribosome biogenesis	Protein synthesis	6.64785e-102	1.43261e-99
AFUA_2G03590	40S ribosomal protein S21	12.01	ribosome biogenesis	Protein synthesis	6.64785e-102	1.43261e-99
AFUA_2G04130	40S ribosomal protein S11	12.01	ribosome biogenesis	Protein synthesis	6.64785e-102	1.43261e-99
AFUA_2G05550	Uncharacterized protein	12.01	ribosome biogenesis	Protein synthesis	6.64785e-102	1.43261e-99
AFUA_2G05560	RNA exonuclease 4 (EC 3.1.-.-)	12.01	ribosome biogenesis	Protein synthesis	6.64785e-102	1.43261e-99
AFUA_2G05950	SnRNP and snoRNP protein (Snu13), putative	12.01	ribosome biogenesis	Protein synthesis	6.64785e-102	1.43261e-99
AFUA_2G07380	60S ribosomal protein L18	12.01	ribosome biogenesis	Protein synthesis	6.64785e-102	1.43261e-99
AFUA_2G07970	60S ribosomal protein L19	12.01	ribosome biogenesis	Protein synthesis	6.64785e-102	1.43261e-99
AFUA_2G08130	60S ribosomal protein L44	12.01	ribosome biogenesis	Protein synthesis	6.64785e-102	1.43261e-99
AFUA_2G08320	U3 small nucleolar ribonucleoprotein subunit (Imp3), putative	12.01	ribosome biogenesis	Protein synthesis	6.64785e-102	1.43261e-99
AFUA_2G08480	ATP-dependent RNA helicase mrh4, mitochondrial (EC 3.6.4.13)	12.01	ribosome biogenesis	Protein synthesis	6.64785e-102	1.43261e-99
AFUA_2G09210	60S ribosomal protein L10	12.01	ribosome biogenesis	Protein synthesis	6.64785e-102	1.43261e-99
AFUA_2G09230	ATP-dependent RNA helicase (Hrh1), putative (EC 3.6.1.-)	12.01	ribosome biogenesis	Protein synthesis	6.64785e-102	1.43261e-99
AFUA_2G10090	40S ribosomal protein S15, putative	12.01	ribosome biogenesis	Protein synthesis	6.64785e-102	1.43261e-99
AFUA_2G10100	60S acidic ribosomal protein P2 (AfP2) (allergen Asp f 8)	12.01	ribosome biogenesis	Protein synthesis	6.64785e-102	1.43261e-99
AFUA_2G10440	40S ribosomal protein S11	12.01	ribosome biogenesis	Protein synthesis	6.64785e-102	1.43261e-99
AFUA_2G10500	40S ribosomal protein Rps16, putative	12.01	ribosome biogenesis	Protein synthesis	6.64785e-102	1.43261e-99
AFUA_2G11380	KRR1 small subunit processome component (KRR-R motif-containing protein 1)	12.01	ribosome biogenesis	Protein synthesis	6.64785e-102	1.43261e-99
AFUA_2G11510	Nucleolar GTP-binding protein 1	12.01	ribosome biogenesis	Protein synthesis	6.64785e-102	1.43261e-99
AFUA_2G11810	Pre-rRNA processing protein Rrp12, putative	12.01	ribosome biogenesis	Protein synthesis	6.64785e-102	1.43261e-99
AFUA_2G11850	60S ribosomal protein L3 (allergen Asp f 23)	12.01	ribosome biogenesis	Protein synthesis	6.64785e-102	1.43261e-99
AFUA_2G12230	Mitochondrial large ribosomal subunit protein L16, putative	12.01	ribosome biogenesis	Protein synthesis	6.64785e-102	1.43261e-99
AFUA_2G12880	Pre-rRNA processing protein Tsr1, putative	12.01	ribosome biogenesis	Protein synthesis	6.64785e-102	1.43261e-99
AFUA_2G13570	Ribosome biogenesis protein (Bms1), putative	12.01	ribosome biogenesis	Protein synthesis	6.64785e-102	1.43261e-99
AFUA_2G13980	ATP-dependent RNA helicase dbp9 (EC 3.6.4.13)	12.01	ribosome biogenesis	Protein synthesis	6.64785e-102	1.43261e-99
AFUA_2G16370	60S ribosomal protein L32	12.01	ribosome biogenesis	Protein synthesis	6.64785e-102	1.43261e-99
AFUA_2G16750	Nonsense-mediated mRNA decay protein 3	12.01	ribosome biogenesis	Protein synthesis	6.64785e-102	1.43261e-99
AFUA_2G16760	Pre-rRNA-processing protein esf2 (18S rRNA factor 2)	12.01	ribosome biogenesis	Protein synthesis	6.64785e-102	1.43261e-99
AFUA_2G16880	60S ribosomal protein L37a	12.01	ribosome biogenesis	Protein synthesis	6.64785e-102	1.43261e-99
AFUA_2G17050	Nuclear export protein Noc3	12.01	ribosome biogenesis	Protein synthesis	6.64785e-102	1.43261e-99
AFUA_2G17060	60S ribosome subunit biogenesis protein NIP7	12.01	ribosome biogenesis	Protein synthesis	6.64785e-102	1.43261e-99
AFUA_3G05460	60S ribosomal protein L20, putative	12.01	ribosome biogenesis	Protein synthesis	6.64785e-102	1.43261e-99
AFUA_3G05490	Pre-rRNA processing protein Utp22	12.01	ribosome biogenesis	Protein synthesis	6.64785e-102	1.43261e-99
AFUA_3G05600	60S ribosomal protein L27a, putative	12.01	ribosome biogenesis	Protein synthesis	6.64785e-102	1.43261e-99
AFUA_3G05970	Eukaryotic translation initiation factor subunit eIF2A, putative	12.01	ribosome biogenesis	Protein synthesis	6.64785e-102	1.43261e-99
AFUA_3G06640	40S ribosomal protein S27	12.01	ribosome biogenesis	Protein synthesis	6.64785e-102	1.43261e-99
AFUA_3G06760	60S ribosomal protein L37	12.01	ribosome biogenesis	Protein synthesis	6.64785e-102	1.43261e-99
AFUA_3G06840	40S ribosomal protein S4	12.01	ribosome biogenesis	Protein synthesis	6.64785e-102	1.43261e-99
AFUA_3G06970	40S ribosomal protein S9	12.01	ribosome biogenesis	Protein synthesis	6.64785e-102	1.43261e-99
AFUA_3G07680	Ran GTPase activating protein 1 (RNA1 protein)	12.01	ribosome biogenesis	Protein synthesis	6.64785e-102	1.43261e-99
AFUA_3G07710	Nucleolin protein Nsr1, putative	12.01	ribosome biogenesis	Protein synthesis	6.64785e-102	1.43261e-99
AFUA_3G08090	Ribosome biogenesis protein nsa2	12.01	ribosome biogenesis	Protein synthesis	6.64785e-102	1.43261e-99
AFUA_3G08460	60S ribosomal protein L35Ae	12.01	ribosome biogenesis	Protein synthesis	6.64785e-102	1.43261e-99
AFUA_3G09600	Pre-rRNA processing nucleolar protein Sik1, putative	12.01	ribosome biogenesis	Protein synthesis	6.64785e-102	1.43261e-99
AFUA_3G09880	Exosome complex exonuclease Rrp6, putative (EC 3.1.-.-)	12.01	ribosome biogenesis	Protein synthesis	6.64785e-102	1.43261e-99
AFUA_3G10080	Serine/threonine protein kinase, putative (EC 2.7.1.-)	12.01	ribosome biogenesis	Protein synthesis	6.64785e-102	1.43261e-99
AFUA_3G10730	40S ribosomal protein S7e	12.01	ribosome biogenesis	Protein synthesis	6.64785e-102	1.43261e-99
AFUA_3G12300	60S ribosomal protein L22, putative	12.01	ribosome biogenesis	Protein synthesis	6.64785e-102	1.43261e-99
AFUA_3G13310	30S ribosomal protein S15	12.01	ribosome biogenesis	Protein synthesis	6.64785e-102	1.43261e-99
AFUA_3G13320	40S ribosomal protein S0	12.01	ribosome biogenesis	Protein synthesis	6.64785e-102	1.43261e-99
AFUA_4G04460	60S ribosomal protein L13	12.01	ribosome biogenesis	Protein synthesis	6.64785e-102	1.43261e-99
AFUA_4G04740	Ran exchange factor Prp20/Pim1, putative	12.01	ribosome biogenesis	Protein synthesis	6.64785e-102	1.43261e-99
AFUA_4G05880	U3 small nucleolar ribonucleoprotein protein Mpp10	12.01	ribosome biogenesis	Protein synthesis	6.64785e-102	1.43261e-99
AFUA_4G06250	Ribosome biogenesis (Nop4), putative	12.01	ribosome biogenesis	Protein synthesis	6.64785e-102	1.43261e-99
AFUA_4G06350	Ribosomal biogenesis protein Gar2	12.01	ribosome biogenesis	Protein synthesis	6.64785e-102	1.43261e-99
AFUA_4G07435	60S ribosomal protein L36	12.01	ribosome biogenesis	Protein synthesis	6.64785e-102	1.43261e-99
AFUA_4G07570	60S ribosome biogenesis protein Mak11, putative	12.01	ribosome biogenesis	Protein synthesis	6.64785e-102	1.43261e-99
AFUA_4G07630	Ribosome biogenesis protein ytm1	12.01	ribosome biogenesis	Protein synthesis	6.64785e-102	1.43261e-99
AFUA_4G07730	60S ribosomal protein L11	12.01	ribosome biogenesis	Protein synthesis	6.64785e-102	1.43261e-99
AFUA_4G07845	60S ribosomal protein L38, putative	12.01	ribosome biogenesis	Protein synthesis	6.64785e-102	1.43261e-99
AFUA_4G08190	Pescadillo homolog (Nucleolar protein 7 homolog)	12.01	ribosome biogenesis	Protein synthesis	6.64785e-102	1.43261e-99
AFUA_4G08930	Nucleolar GTPase, putative	12.01	ribosome biogenesis	Protein synthesis	6.64785e-102	1.43261e-99
AFUA_4G09750	50S ribosomal protein L12	12.01	ribosome biogenesis	Protein synthesis	6.64785e-102	1.43261e-99
AFUA_4G10480	50S ribosomal protein L30, putative	12.01	ribosome biogenesis	Protein synthesis	6.64785e-102	1.43261e-99
AFUA_4G10740	50S ribosomal protein L24	12.01	ribosome biogenesis	Protein synthesis	6.64785e-102	1.43261e-99
AFUA_4G10800	40S ribosomal protein S6	12.01	ribosome biogenesis	Protein synthesis	6.64785e-102	1.43261e-99
AFUA_4G13060	Zinc knuckle transcription factor (CnjB), putative	12.01	ribosome biogenesis	Protein synthesis	6.64785e-102	1.43261e-99
AFUA_4G13170	G-protein comlpex beta subunit CpcB	12.01	ribosome biogenesis	Protein synthesis	6.64785e-102	1.43261e-99
AFUA_5G01760	Nucleolar RNA methyltransferase (Nop2), putative	12.01	ribosome biogenesis	Protein synthesis	6.64785e-102	1.43261e-99
AFUA_5G03020	60S ribosomal protein L4, putative	12.01	ribosome biogenesis	Protein synthesis	6.64785e-102	1.43261e-99
AFUA_5G03570	Mitochondrial large ribosomal subunit protein L1, putative	12.01	ribosome biogenesis	Protein synthesis	6.64785e-102	1.43261e-99
AFUA_5G04000	Proteasome maturation ans ribosome synthesis protein Nop10, putative	12.01	ribosome biogenesis	Protein synthesis	6.64785e-102	1.43261e-99
AFUA_5G05450	40S ribosomal protein S1	12.01	ribosome biogenesis	Protein synthesis	6.64785e-102	1.43261e-99
AFUA_5G05630	60S ribosomal protein L23	12.01	ribosome biogenesis	Protein synthesis	6.64785e-102	1.43261e-99
AFUA_5G05930	RNA processing factor 1	12.01	ribosome biogenesis	Protein synthesis	6.64785e-102	1.43261e-99
AFUA_5G06360	60S ribosomal protein L8, putative	12.01	ribosome biogenesis	Protein synthesis	6.64785e-102	1.43261e-99
AFUA_5G06430	50S ribosomal subunit L7, putative	12.01	ribosome biogenesis	Protein synthesis	6.64785e-102	1.43261e-99
AFUA_5G08350	37S ribosomal protein S16	12.01	ribosome biogenesis	Protein synthesis	6.64785e-102	1.43261e-99
AFUA_5G11050	ATP-dependent RNA helicase dbp7 (EC 3.6.4.13)	12.01	ribosome biogenesis	Protein synthesis	6.64785e-102	1.43261e-99
AFUA_5G11540	37S ribosomal protein S5	12.01	ribosome biogenesis	Protein synthesis	6.64785e-102	1.43261e-99
AFUA_5G11730	RIO1 family protein kinase, putative	12.01	ribosome biogenesis	Protein synthesis	6.64785e-102	1.43261e-99
AFUA_5G11830	Mitochondrial ribosomal protein L11, putative	12.01	ribosome biogenesis	Protein synthesis	6.64785e-102	1.43261e-99
AFUA_5G12270	rRNA processing protein (Ebp2), putative	12.01	ribosome biogenesis	Protein synthesis	6.64785e-102	1.43261e-99
AFUA_5G13470	60S acidic ribosomal protein P0, putative	12.01	ribosome biogenesis	Protein synthesis	6.64785e-102	1.43261e-99
AFUA_6G02440	60S ribosomal protein L24a	12.01	ribosome biogenesis	Protein synthesis	6.64785e-102	1.43261e-99
AFUA_6G03830	Ribosomal protein L14	12.01	ribosome biogenesis	Protein synthesis	6.64785e-102	1.43261e-99
AFUA_6G04260	Ribosomal large subunit biogenesis protein MAK16, putative	12.01	ribosome biogenesis	Protein synthesis	6.64785e-102	1.43261e-99
AFUA_6G04330	DEAH-box RNA helicase (Dhr1), putative	12.01	ribosome biogenesis	Protein synthesis	6.64785e-102	1.43261e-99
AFUA_6G04560	37S ribosomal protein S9	12.01	ribosome biogenesis	Protein synthesis	6.64785e-102	1.43261e-99
AFUA_6G09820	Protein bfr2	12.01	ribosome biogenesis	Protein synthesis	6.64785e-102	1.43261e-99
AFUA_6G09990	Importin beta-4 subunit, putative	12.01	ribosome biogenesis	Protein synthesis	6.64785e-102	1.43261e-99
AFUA_6G10320	Ribosome biogenesis protein (Rrb1), putative	12.01	ribosome biogenesis	Protein synthesis	6.64785e-102	1.43261e-99
AFUA_6G11120	ATP-dependent RNA helicase dbp10 (EC 3.6.4.13)	12.01	ribosome biogenesis	Protein synthesis	6.64785e-102	1.43261e-99
AFUA_6G11260	Ribosomal protein L26	12.01	ribosome biogenesis	Protein synthesis	6.64785e-102	1.43261e-99
AFUA_6G12660	40S ribosomal protein S10b	12.01	ribosome biogenesis	Protein synthesis	6.64785e-102	1.43261e-99
AFUA_6G12720	40S ribosomal protein S29, putative	12.01	ribosome biogenesis	Protein synthesis	6.64785e-102	1.43261e-99
AFUA_6G12990	Cytosolic large ribosomal subunit protein L7A	12.01	ribosome biogenesis	Protein synthesis	6.64785e-102	1.43261e-99
AFUA_6G13250	60S ribosomal protein L31e	12.01	ribosome biogenesis	Protein synthesis	6.64785e-102	1.43261e-99
AFUA_6G13550	Ribosomal protein S13p/S18e	12.01	ribosome biogenesis	Protein synthesis	6.64785e-102	1.43261e-99
AFUA_7G01460	Ribosomal protein S5	12.01	ribosome biogenesis	Protein synthesis	6.64785e-102	1.43261e-99
AFUA_7G02140	40S ribosomal protein S24	12.01	ribosome biogenesis	Protein synthesis	6.64785e-102	1.43261e-99
AFUA_7G02190	Zinc knuckle nucleic acid binding protein, putative	12.01	ribosome biogenesis	Protein synthesis	6.64785e-102	1.43261e-99
AFUA_7G04430	Ribosome biogenesis protein (Rrs1), putative	12.01	ribosome biogenesis	Protein synthesis	6.64785e-102	1.43261e-99
AFUA_7G04860	Dimethyladenosine transferase (EC 2.1.1.-)	12.01	ribosome biogenesis	Protein synthesis	6.64785e-102	1.43261e-99
AFUA_7G05290	40S ribosomal protein S13	12.01	ribosome biogenesis	Protein synthesis	6.64785e-102	1.43261e-99
AFUA_8G04220	rRNA maturation protein (Nop14), putative	12.01	ribosome biogenesis	Protein synthesis	6.64785e-102	1.43261e-99
AFUA_8G04790	Ribosome biogenesis protein, putative	12.01	ribosome biogenesis	Protein synthesis	6.64785e-102	1.43261e-99
AFUA_8G05430	Ribosome biogenesis protein Noc4, putative	12.01	ribosome biogenesis	Protein synthesis	6.64785e-102	1.43261e-99
AFUA_1G01990	Ribosome biogenesis protein Rsa4, putative	11.04.01	rRNA processing	Transcription	2.69255e-59	3.86829e-57
AFUA_1G02610	rRNA processing protein, putative	11.04.01	rRNA processing	Transcription	2.69255e-59	3.86829e-57
AFUA_1G02680	Small nucleolar ribonucleoprotein complex subunit Dip2, putative	11.04.01	rRNA processing	Transcription	2.69255e-59	3.86829e-57
AFUA_1G04240	Small nucleolar ribonucleoprotein complex subunit Utp14, putatrive	11.04.01	rRNA processing	Transcription	2.69255e-59	3.86829e-57
AFUA_1G04840	Multiple RNA-binding domain-containing protein 1	11.04.01	rRNA processing	Transcription	2.69255e-59	3.86829e-57
AFUA_1G06220	ATP-dependent rRNA helicase rrp3 (EC 3.6.4.-)	11.04.01	rRNA processing	Transcription	2.69255e-59	3.86829e-57
AFUA_1G06290	Small nucleolar ribonucleoprotein complex subunit (SOF1), putative	11.04.01	rRNA processing	Transcription	2.69255e-59	3.86829e-57
AFUA_1G09200	Ribosome biogenesis protein erb1 (Eukaryotic ribosome biogenesis protein 1)	11.04.01	rRNA processing	Transcription	2.69255e-59	3.86829e-57
AFUA_1G10560	GTP binding protein, putative	11.04.01	rRNA processing	Transcription	2.69255e-59	3.86829e-57
AFUA_1G10990	Ribosomal RNA processing protein, putative	11.04.01	rRNA processing	Transcription	2.69255e-59	3.86829e-57
AFUA_1G11160	Sas10/Utp3 family protein	11.04.01	rRNA processing	Transcription	2.69255e-59	3.86829e-57
AFUA_1G13070	U3 small nucleolar ribonucleoprotein protein IMP4, putative	11.04.01	rRNA processing	Transcription	2.69255e-59	3.86829e-57
AFUA_1G13570	Small nuclear ribonucleoprotein complex protein Nhp2, putative	11.04.01	rRNA processing	Transcription	2.69255e-59	3.86829e-57
AFUA_1G14180	Methyltransferase (Ncl1), putative (EC 2.1.1.-)	11.04.01	rRNA processing	Transcription	2.69255e-59	3.86829e-57
AFUA_1G14220	Fibrillarin	11.04.01	rRNA processing	Transcription	2.69255e-59	3.86829e-57
AFUA_1G14580	U3 small nucleolar RNA-associated protein Utp11, putative	11.04.01	rRNA processing	Transcription	2.69255e-59	3.86829e-57
AFUA_1G14990	ATP-dependent RNA helicase drs1 (EC 3.6.4.13)	11.04.01	rRNA processing	Transcription	2.69255e-59	3.86829e-57
AFUA_1G15620	ATP-dependent RNA helicase mss116, mitochondrial (EC 3.6.4.13)	11.04.01	rRNA processing	Transcription	2.69255e-59	3.86829e-57
AFUA_1G16290	ATP-dependent RNA helicase rok1 (EC 3.6.4.13)	11.04.01	rRNA processing	Transcription	2.69255e-59	3.86829e-57
AFUA_1G16940	DEAD/DEAH box helicase, putative (EC 3.6.1.-)	11.04.01	rRNA processing	Transcription	2.69255e-59	3.86829e-57
AFUA_2G01780	Small nucleolar ribonucleoprotein complex subunit Utp15, putative	11.04.01	rRNA processing	Transcription	2.69255e-59	3.86829e-57
AFUA_2G02190	Polynucleotide 5'-hydroxyl-kinase grc3 (EC 2.7.1.-)	11.04.01	rRNA processing	Transcription	2.69255e-59	3.86829e-57
AFUA_2G03740	Exosome complex endonuclease 1/ribosomal RNA processing protein, putative (EC 3.1.13.-)	11.04.01	rRNA processing	Transcription	2.69255e-59	3.86829e-57
AFUA_2G03930	Small nucleolar ribonucleoprotein complex subunit, putative	11.04.01	rRNA processing	Transcription	2.69255e-59	3.86829e-57
AFUA_2G04780	WD repeat protein	11.04.01	rRNA processing	Transcription	2.69255e-59	3.86829e-57
AFUA_2G04800	Pre-rRNA processing protein, putative	11.04.01	rRNA processing	Transcription	2.69255e-59	3.86829e-57
AFUA_2G05420	Pre-rRNA processing protein Esf1, putative	11.04.01	rRNA processing	Transcription	2.69255e-59	3.86829e-57
AFUA_2G05550	Uncharacterized protein	11.04.01	rRNA processing	Transcription	2.69255e-59	3.86829e-57
AFUA_2G05560	RNA exonuclease 4 (EC 3.1.-.-)	11.04.01	rRNA processing	Transcription	2.69255e-59	3.86829e-57
AFUA_2G05930	Small nucleolar ribonucleoprotein complex subunit, putative	11.04.01	rRNA processing	Transcription	2.69255e-59	3.86829e-57
AFUA_2G05950	SnRNP and snoRNP protein (Snu13), putative	11.04.01	rRNA processing	Transcription	2.69255e-59	3.86829e-57
AFUA_2G06310	ATP-dependent RNA helicase dbp3 (EC 3.6.4.13)	11.04.01	rRNA processing	Transcription	2.69255e-59	3.86829e-57
AFUA_2G08320	U3 small nucleolar ribonucleoprotein subunit (Imp3), putative	11.04.01	rRNA processing	Transcription	2.69255e-59	3.86829e-57
AFUA_2G08480	ATP-dependent RNA helicase mrh4, mitochondrial (EC 3.6.4.13)	11.04.01	rRNA processing	Transcription	2.69255e-59	3.86829e-57
AFUA_2G08860	Exosome complex endonuclease 2/ribosomal RNA processing protein, putative	11.04.01	rRNA processing	Transcription	2.69255e-59	3.86829e-57
AFUA_2G09200	60S ribosomal protein L30, putative	11.04.01	rRNA processing	Transcription	2.69255e-59	3.86829e-57
AFUA_2G09230	ATP-dependent RNA helicase (Hrh1), putative (EC 3.6.1.-)	11.04.01	rRNA processing	Transcription	2.69255e-59	3.86829e-57
AFUA_2G10750	ATP-dependent RNA helicase dbp2 (EC 3.6.4.13)	11.04.01	rRNA processing	Transcription	2.69255e-59	3.86829e-57
AFUA_2G11380	KRR1 small subunit processome component (KRR-R motif-containing protein 1)	11.04.01	rRNA processing	Transcription	2.69255e-59	3.86829e-57
AFUA_2G11450	rRNA processing protein Rrp8, putative	11.04.01	rRNA processing	Transcription	2.69255e-59	3.86829e-57
AFUA_2G11810	Pre-rRNA processing protein Rrp12, putative	11.04.01	rRNA processing	Transcription	2.69255e-59	3.86829e-57
AFUA_2G12150	Midasin	11.04.01	rRNA processing	Transcription	2.69255e-59	3.86829e-57
AFUA_2G12880	Pre-rRNA processing protein Tsr1, putative	11.04.01	rRNA processing	Transcription	2.69255e-59	3.86829e-57
AFUA_2G12890	Small nucleolar ribonucleoprotein complex subunit, putative	11.04.01	rRNA processing	Transcription	2.69255e-59	3.86829e-57
AFUA_2G13130	3' exoribonuclease family protein (Rrp42), putative (EC 3.1.-.-)	11.04.01	rRNA processing	Transcription	2.69255e-59	3.86829e-57
AFUA_2G13570	Ribosome biogenesis protein (Bms1), putative	11.04.01	rRNA processing	Transcription	2.69255e-59	3.86829e-57
AFUA_2G13980	ATP-dependent RNA helicase dbp9 (EC 3.6.4.13)	11.04.01	rRNA processing	Transcription	2.69255e-59	3.86829e-57
AFUA_2G14090	Serine/threonine-protein kinase RIO1 (EC 2.7.11.1)	11.04.01	rRNA processing	Transcription	2.69255e-59	3.86829e-57
AFUA_2G16040	rRNA biogenesis protein RRP5, putative	11.04.01	rRNA processing	Transcription	2.69255e-59	3.86829e-57
AFUA_2G16760	Pre-rRNA-processing protein esf2 (18S rRNA factor 2)	11.04.01	rRNA processing	Transcription	2.69255e-59	3.86829e-57
AFUA_2G16820	Curved DNA-binding protein (42 kDa protein) (EC 3.4.11.18)	11.04.01	rRNA processing	Transcription	2.69255e-59	3.86829e-57
AFUA_2G17050	Nuclear export protein Noc3	11.04.01	rRNA processing	Transcription	2.69255e-59	3.86829e-57
AFUA_2G17060	60S ribosome subunit biogenesis protein NIP7	11.04.01	rRNA processing	Transcription	2.69255e-59	3.86829e-57
AFUA_3G04110	rRNA processing protein Bystin, putative	11.04.01	rRNA processing	Transcription	2.69255e-59	3.86829e-57
AFUA_3G04310	SnoRNA binding protein, putative	11.04.01	rRNA processing	Transcription	2.69255e-59	3.86829e-57
AFUA_3G05490	Pre-rRNA processing protein Utp22	11.04.01	rRNA processing	Transcription	2.69255e-59	3.86829e-57
AFUA_3G05590	ATP-dependent RNA helicase chl1 (EC 3.6.4.13) (Chromosome loss protein 1)	11.04.01	rRNA processing	Transcription	2.69255e-59	3.86829e-57
AFUA_3G05860	Exosome complex exonuclease Rrp4, putative	11.04.01	rRNA processing	Transcription	2.69255e-59	3.86829e-57
AFUA_3G06310	RNA binding protein	11.04.01	rRNA processing	Transcription	2.69255e-59	3.86829e-57
AFUA_3G06580	Ribosomal assembly complex component Ipi3, putative	11.04.01	rRNA processing	Transcription	2.69255e-59	3.86829e-57
AFUA_3G06840	40S ribosomal protein S4	11.04.01	rRNA processing	Transcription	2.69255e-59	3.86829e-57
AFUA_3G07680	Ran GTPase activating protein 1 (RNA1 protein)	11.04.01	rRNA processing	Transcription	2.69255e-59	3.86829e-57
AFUA_3G07710	Nucleolin protein Nsr1, putative	11.04.01	rRNA processing	Transcription	2.69255e-59	3.86829e-57
AFUA_3G08160	ATP-dependent RNA helicase eIF4A (EC 3.6.4.13) (Eukaryotic initiation factor 4A) (eIF-4A) (Translation initiation factor 1)	11.04.01	rRNA processing	Transcription	2.69255e-59	3.86829e-57
AFUA_3G09600	Pre-rRNA processing nucleolar protein Sik1, putative	11.04.01	rRNA processing	Transcription	2.69255e-59	3.86829e-57
AFUA_3G09750	rRNA processing protein Utp6, putative	11.04.01	rRNA processing	Transcription	2.69255e-59	3.86829e-57
AFUA_3G09880	Exosome complex exonuclease Rrp6, putative (EC 3.1.-.-)	11.04.01	rRNA processing	Transcription	2.69255e-59	3.86829e-57
AFUA_3G10890	ATP-dependent RNA helicase dbp8 (EC 3.6.4.13)	11.04.01	rRNA processing	Transcription	2.69255e-59	3.86829e-57
AFUA_3G11110	Nucleolar protein 9 (Pumilio domain-containing protein nop9)	11.04.01	rRNA processing	Transcription	2.69255e-59	3.86829e-57
AFUA_3G13280	ATP-dependent rRNA helicase spb4 (EC 3.6.4.-)	11.04.01	rRNA processing	Transcription	2.69255e-59	3.86829e-57
AFUA_3G13400	Nucleolar protein 58	11.04.01	rRNA processing	Transcription	2.69255e-59	3.86829e-57
AFUA_4G04740	Ran exchange factor Prp20/Pim1, putative	11.04.01	rRNA processing	Transcription	2.69255e-59	3.86829e-57
AFUA_4G05880	U3 small nucleolar ribonucleoprotein protein Mpp10	11.04.01	rRNA processing	Transcription	2.69255e-59	3.86829e-57
AFUA_4G06250	Ribosome biogenesis (Nop4), putative	11.04.01	rRNA processing	Transcription	2.69255e-59	3.86829e-57
AFUA_4G07160	ATP dependent RNA helicase (Dob1), putative (EC 3.6.1.-)	11.04.01	rRNA processing	Transcription	2.69255e-59	3.86829e-57
AFUA_4G07500	Small nucleolar ribonucleoprotein complex subunit, putative	11.04.01	rRNA processing	Transcription	2.69255e-59	3.86829e-57
AFUA_4G07540	Small nucleolar ribonucleoprotein complex subunit, putative	11.04.01	rRNA processing	Transcription	2.69255e-59	3.86829e-57
AFUA_4G07660	ATP-dependent RNA helicase ded1 (EC 3.6.4.13)	11.04.01	rRNA processing	Transcription	2.69255e-59	3.86829e-57
AFUA_4G08190	Pescadillo homolog (Nucleolar protein 7 homolog)	11.04.01	rRNA processing	Transcription	2.69255e-59	3.86829e-57
AFUA_4G10550	Small nucleolar ribonucleoprotein complex component (Utp5), putative	11.04.01	rRNA processing	Transcription	2.69255e-59	3.86829e-57
AFUA_4G13330	ATP-dependent RNA helicase has1 (EC 3.6.4.13)	11.04.01	rRNA processing	Transcription	2.69255e-59	3.86829e-57
AFUA_4G13450	RNA methyltransferase, TrmH family family (EC 2.1.1.-)	11.04.01	rRNA processing	Transcription	2.69255e-59	3.86829e-57
AFUA_4G13690	snoRNP protein (Gar1), putative	11.04.01	rRNA processing	Transcription	2.69255e-59	3.86829e-57
AFUA_5G01760	Nucleolar RNA methyltransferase (Nop2), putative	11.04.01	rRNA processing	Transcription	2.69255e-59	3.86829e-57
AFUA_5G02410	ATP-dependent RNA helicase fal1 (EC 3.6.4.13)	11.04.01	rRNA processing	Transcription	2.69255e-59	3.86829e-57
AFUA_5G03090	Small nucleolar ribonucleoprotein complex subunit (Pwp2), putative	11.04.01	rRNA processing	Transcription	2.69255e-59	3.86829e-57
AFUA_5G03870	DUF1665 domain protein	11.04.01	rRNA processing	Transcription	2.69255e-59	3.86829e-57
AFUA_5G04000	Proteasome maturation ans ribosome synthesis protein Nop10, putative	11.04.01	rRNA processing	Transcription	2.69255e-59	3.86829e-57
AFUA_5G05710	Centromere/microtubule-binding protein cbf5 (Centromere-binding factor 5) (H/ACA snoRNP protein cbf5) (Small nucleolar RNP protein cbf5)	11.04.01	rRNA processing	Transcription	2.69255e-59	3.86829e-57
AFUA_5G05930	RNA processing factor 1	11.04.01	rRNA processing	Transcription	2.69255e-59	3.86829e-57
AFUA_5G10840	Ribosome biogenesis protein Urb1, putative	11.04.01	rRNA processing	Transcription	2.69255e-59	3.86829e-57
AFUA_5G11050	ATP-dependent RNA helicase dbp7 (EC 3.6.4.13)	11.04.01	rRNA processing	Transcription	2.69255e-59	3.86829e-57
AFUA_5G11620	Pre-mRNA splicing factor RNA helicase (Prp43), putative (EC 3.6.-.-)	11.04.01	rRNA processing	Transcription	2.69255e-59	3.86829e-57
AFUA_5G11730	RIO1 family protein kinase, putative	11.04.01	rRNA processing	Transcription	2.69255e-59	3.86829e-57
AFUA_5G12100	AdoMet-dependent rRNA methyltransferase spb1 (EC 2.1.1.-) (2'-O-ribose RNA methyltransferase) (S-adenosyl-L-methionine-dependent methyltransferase)	11.04.01	rRNA processing	Transcription	2.69255e-59	3.86829e-57
AFUA_5G12270	rRNA processing protein (Ebp2), putative	11.04.01	rRNA processing	Transcription	2.69255e-59	3.86829e-57
AFUA_5G13470	60S acidic ribosomal protein P0, putative	11.04.01	rRNA processing	Transcription	2.69255e-59	3.86829e-57
AFUA_5G13530	Exosome complex subunit Csl4, putative (EC 3.1.13.-)	11.04.01	rRNA processing	Transcription	2.69255e-59	3.86829e-57
AFUA_6G01990	Pre-rRNA-processing protein ipi1	11.04.01	rRNA processing	Transcription	2.69255e-59	3.86829e-57
AFUA_6G02160	3' exoribonuclease family protein (EC 3.1.-.-)	11.04.01	rRNA processing	Transcription	2.69255e-59	3.86829e-57
AFUA_6G04330	DEAH-box RNA helicase (Dhr1), putative	11.04.01	rRNA processing	Transcription	2.69255e-59	3.86829e-57
AFUA_6G04590	rRNA biogenesis protein rrp36 (Ribosomal RNA-processing protein 36)	11.04.01	rRNA processing	Transcription	2.69255e-59	3.86829e-57
AFUA_6G06430	Pre-rRNA-processing protein pno1	11.04.01	rRNA processing	Transcription	2.69255e-59	3.86829e-57
AFUA_6G08240	HEAT repeat protein (DRIM), putative	11.04.01	rRNA processing	Transcription	2.69255e-59	3.86829e-57
AFUA_6G08900	ATP-dependent RNA helicase mak5 (EC 3.6.4.13)	11.04.01	rRNA processing	Transcription	2.69255e-59	3.86829e-57
AFUA_6G08910	Putative tRNA (cytidine(32)/guanosine(34)-2'-O)-methyltransferase (EC 2.1.1.205) (2'-O-ribose RNA methyltransferase TRM7 homolog)	11.04.01	rRNA processing	Transcription	2.69255e-59	3.86829e-57
AFUA_6G11070	ATP-dependent RNA helicase dbp4 (EC 3.6.4.13)	11.04.01	rRNA processing	Transcription	2.69255e-59	3.86829e-57
AFUA_6G11120	ATP-dependent RNA helicase dbp10 (EC 3.6.4.13)	11.04.01	rRNA processing	Transcription	2.69255e-59	3.86829e-57
AFUA_6G13370	U3 small nucleolar RNA-associated protein 10	11.04.01	rRNA processing	Transcription	2.69255e-59	3.86829e-57
AFUA_6G14260	U3 small nucleolar ribonucleoprotein protein Lcp5, putative	11.04.01	rRNA processing	Transcription	2.69255e-59	3.86829e-57
AFUA_7G01550	Mitochondrial exoribonuclease Cyt-4, putative (EC 3.1.-.-)	11.04.01	rRNA processing	Transcription	2.69255e-59	3.86829e-57
AFUA_7G02210	Ribosomal small subunit assembly protein, putative	11.04.01	rRNA processing	Transcription	2.69255e-59	3.86829e-57
AFUA_7G02610	WD repeat protein	11.04.01	rRNA processing	Transcription	2.69255e-59	3.86829e-57
AFUA_7G03690	Protein pxr1 (PinX1-related protein 1)	11.04.01	rRNA processing	Transcription	2.69255e-59	3.86829e-57
AFUA_7G04130	Topoisomerase family protein TRF4, putative	11.04.01	rRNA processing	Transcription	2.69255e-59	3.86829e-57
AFUA_7G04430	Ribosome biogenesis protein (Rrs1), putative	11.04.01	rRNA processing	Transcription	2.69255e-59	3.86829e-57
AFUA_7G04860	Dimethyladenosine transferase (EC 2.1.1.-)	11.04.01	rRNA processing	Transcription	2.69255e-59	3.86829e-57
AFUA_8G04220	rRNA maturation protein (Nop14), putative	11.04.01	rRNA processing	Transcription	2.69255e-59	3.86829e-57
AFUA_8G04640	RNA-3'-phosphate cyclase family protein	11.04.01	rRNA processing	Transcription	2.69255e-59	3.86829e-57
AFUA_8G04790	Ribosome biogenesis protein, putative	11.04.01	rRNA processing	Transcription	2.69255e-59	3.86829e-57
AFUA_8G05260	Nucleic acid-binding protein	11.04.01	rRNA processing	Transcription	2.69255e-59	3.86829e-57
AFUA_8G05430	Ribosome biogenesis protein Noc4, putative	11.04.01	rRNA processing	Transcription	2.69255e-59	3.86829e-57
AFUA_1G01990	Ribosome biogenesis protein Rsa4, putative	12.04	translation	Protein synthesis	1.20108e-52	1.29416e-50
AFUA_1G02030	Eukaryotic translation initiation factor 3 subunit B (eIF3b) (Eukaryotic translation initiation factor 3 90 kDa subunit homolog) (eIF3 p90) (Translation initiation factor eIF3 p90 subunit homolog)	12.04	translation	Protein synthesis	1.20108e-52	1.29416e-50
AFUA_1G03110	60S ribosomal protein L29, putative	12.04	translation	Protein synthesis	1.20108e-52	1.29416e-50
AFUA_1G03390	60S ribosomal protein L12	12.04	translation	Protein synthesis	1.20108e-52	1.29416e-50
AFUA_1G03970	Mitochondrial translation initiation factor IF-2, putative	12.04	translation	Protein synthesis	1.20108e-52	1.29416e-50
AFUA_1G04040	Ubiquitin UbiA, putative	12.04	translation	Protein synthesis	1.20108e-52	1.29416e-50
AFUA_1G04070	Eukaryotic translation initiation factor eIF-5A	12.04	translation	Protein synthesis	1.20108e-52	1.29416e-50
AFUA_1G04190	Polyadenylate-binding protein, cytoplasmic and nuclear (PABP) (Poly(A)-binding protein) (Polyadenylate tail-binding protein)	12.04	translation	Protein synthesis	1.20108e-52	1.29416e-50
AFUA_1G04320	40S ribosomal protein S8	12.04	translation	Protein synthesis	1.20108e-52	1.29416e-50
AFUA_1G04660	Ribosomal protein L15	12.04	translation	Protein synthesis	1.20108e-52	1.29416e-50
AFUA_1G05080	60S ribosomal protein P0	12.04	translation	Protein synthesis	1.20108e-52	1.29416e-50
AFUA_1G05500	40S ribosomal protein S12	12.04	translation	Protein synthesis	1.20108e-52	1.29416e-50
AFUA_1G05630	40S ribosomal protein S3, putative	12.04	translation	Protein synthesis	1.20108e-52	1.29416e-50
AFUA_1G05990	Ribosomal protein L16a	12.04	translation	Protein synthesis	1.20108e-52	1.29416e-50
AFUA_1G06290	Small nucleolar ribonucleoprotein complex subunit (SOF1), putative	12.04	translation	Protein synthesis	1.20108e-52	1.29416e-50
AFUA_1G06340	60S ribosomal protein L27	12.04	translation	Protein synthesis	1.20108e-52	1.29416e-50
AFUA_1G06520	Translation initiation factor IF-2	12.04	translation	Protein synthesis	1.20108e-52	1.29416e-50
AFUA_1G06770	40S ribosomal protein S26	12.04	translation	Protein synthesis	1.20108e-52	1.29416e-50
AFUA_1G06830	60S acidic ribosomal protein P1 (AfP1)	12.04	translation	Protein synthesis	1.20108e-52	1.29416e-50
AFUA_1G09100	60S ribosomal protein L9, putative	12.04	translation	Protein synthesis	1.20108e-52	1.29416e-50
AFUA_1G09330	Eukaryotic translation initiation factor 3 subunit F (eIF3f)	12.04	translation	Protein synthesis	1.20108e-52	1.29416e-50
AFUA_1G09440	40S ribosomal protein S23	12.04	translation	Protein synthesis	1.20108e-52	1.29416e-50
AFUA_1G09970	Eukaryotic translation initiation factor 3 subunit H (eIF3h)	12.04	translation	Protein synthesis	1.20108e-52	1.29416e-50
AFUA_1G10510	60S ribosomal protein L35	12.04	translation	Protein synthesis	1.20108e-52	1.29416e-50
AFUA_1G11130	60S ribosomal protein L6	12.04	translation	Protein synthesis	1.20108e-52	1.29416e-50
AFUA_1G11190	Eukaryotic translation elongation factor 1 subunit Eef1-beta, putative	12.04	translation	Protein synthesis	1.20108e-52	1.29416e-50
AFUA_1G11710	Ribosomal protein	12.04	translation	Protein synthesis	1.20108e-52	1.29416e-50
AFUA_1G12170	Elongation factor Tu	12.04	translation	Protein synthesis	1.20108e-52	1.29416e-50
AFUA_1G12890	60S ribosomal protein L5, putative	12.04	translation	Protein synthesis	1.20108e-52	1.29416e-50
AFUA_1G14410	60S ribosomal protein L17	12.04	translation	Protein synthesis	1.20108e-52	1.29416e-50
AFUA_1G15020	40S ribosomal protein S5, putative	12.04	translation	Protein synthesis	1.20108e-52	1.29416e-50
AFUA_1G16210	Threonyl-tRNA synthetase (EC 6.1.1.3)	12.04	translation	Protein synthesis	1.20108e-52	1.29416e-50
AFUA_1G16523	40S ribosomal protein S25, putative	12.04	translation	Protein synthesis	1.20108e-52	1.29416e-50
AFUA_2G02150	40S ribosomal protein S10a	12.04	translation	Protein synthesis	1.20108e-52	1.29416e-50
AFUA_2G02270	40S ribosomal protein S14, putative	12.04	translation	Protein synthesis	1.20108e-52	1.29416e-50
AFUA_2G02710	60S ribosomal protein L24b	12.04	translation	Protein synthesis	1.20108e-52	1.29416e-50
AFUA_2G03040	Ribosomal protein L34 protein, putative	12.04	translation	Protein synthesis	1.20108e-52	1.29416e-50
AFUA_2G03380	Alkaline serine protease	12.04	translation	Protein synthesis	1.20108e-52	1.29416e-50
AFUA_2G04130	40S ribosomal protein S11	12.04	translation	Protein synthesis	1.20108e-52	1.29416e-50
AFUA_2G06310	ATP-dependent RNA helicase dbp3 (EC 3.6.4.13)	12.04	translation	Protein synthesis	1.20108e-52	1.29416e-50
AFUA_2G07380	60S ribosomal protein L18	12.04	translation	Protein synthesis	1.20108e-52	1.29416e-50
AFUA_2G07970	60S ribosomal protein L19	12.04	translation	Protein synthesis	1.20108e-52	1.29416e-50
AFUA_2G09200	60S ribosomal protein L30, putative	12.04	translation	Protein synthesis	1.20108e-52	1.29416e-50
AFUA_2G09210	60S ribosomal protein L10	12.04	translation	Protein synthesis	1.20108e-52	1.29416e-50
AFUA_2G09870	Eukaryotic translation initiation factor 3 subunit G (eIF3g) (Eukaryotic translation initiation factor 3 RNA-binding subunit) (eIF-3 RNA-binding subunit) (Translation initiation factor eIF3 p33 subunit homolog) (eIF3 p33 homolog)	12.04	translation	Protein synthesis	1.20108e-52	1.29416e-50
AFUA_2G10090	40S ribosomal protein S15, putative	12.04	translation	Protein synthesis	1.20108e-52	1.29416e-50
AFUA_2G10100	60S acidic ribosomal protein P2 (AfP2) (allergen Asp f 8)	12.04	translation	Protein synthesis	1.20108e-52	1.29416e-50
AFUA_2G10300	40S ribosomal protein S17, putative	12.04	translation	Protein synthesis	1.20108e-52	1.29416e-50
AFUA_2G10440	40S ribosomal protein S11	12.04	translation	Protein synthesis	1.20108e-52	1.29416e-50
AFUA_2G10500	40S ribosomal protein Rps16, putative	12.04	translation	Protein synthesis	1.20108e-52	1.29416e-50
AFUA_2G11850	60S ribosomal protein L3 (allergen Asp f 23)	12.04	translation	Protein synthesis	1.20108e-52	1.29416e-50
AFUA_2G14670	Eukaryotic translation initiation factor 3 subunit D (eIF3d)	12.04	translation	Protein synthesis	1.20108e-52	1.29416e-50
AFUA_2G16280	Glutamyl-tRNA synthetase (EC 6.1.1.17)	12.04	translation	Protein synthesis	1.20108e-52	1.29416e-50
AFUA_2G16370	60S ribosomal protein L32	12.04	translation	Protein synthesis	1.20108e-52	1.29416e-50
AFUA_2G16880	60S ribosomal protein L37a	12.04	translation	Protein synthesis	1.20108e-52	1.29416e-50
AFUA_2G16970	50S ribosomal subunit L30	12.04	translation	Protein synthesis	1.20108e-52	1.29416e-50
AFUA_3G05600	60S ribosomal protein L27a, putative	12.04	translation	Protein synthesis	1.20108e-52	1.29416e-50
AFUA_3G05970	Eukaryotic translation initiation factor subunit eIF2A, putative	12.04	translation	Protein synthesis	1.20108e-52	1.29416e-50
AFUA_3G06640	40S ribosomal protein S27	12.04	translation	Protein synthesis	1.20108e-52	1.29416e-50
AFUA_3G06760	60S ribosomal protein L37	12.04	translation	Protein synthesis	1.20108e-52	1.29416e-50
AFUA_3G06840	40S ribosomal protein S4	12.04	translation	Protein synthesis	1.20108e-52	1.29416e-50
AFUA_3G06960	60S ribosomal protein L21, putative	12.04	translation	Protein synthesis	1.20108e-52	1.29416e-50
AFUA_3G06970	40S ribosomal protein S9	12.04	translation	Protein synthesis	1.20108e-52	1.29416e-50
AFUA_3G08160	ATP-dependent RNA helicase eIF4A (EC 3.6.4.13) (Eukaryotic initiation factor 4A) (eIF-4A) (Translation initiation factor 1)	12.04	translation	Protein synthesis	1.20108e-52	1.29416e-50
AFUA_3G08460	60S ribosomal protein L35Ae	12.04	translation	Protein synthesis	1.20108e-52	1.29416e-50
AFUA_3G08640	Eukaryotic translation initiation factor 3 subunit I (eIF3i) (Eukaryotic translation initiation factor 3 39 kDa subunit homolog) (eIF-3 39 kDa subunit homolog)	12.04	translation	Protein synthesis	1.20108e-52	1.29416e-50
AFUA_3G09280	Eukaryotic translation initiation factor 3 subunit K (eIF3k) (eIF-3 p25)	12.04	translation	Protein synthesis	1.20108e-52	1.29416e-50
AFUA_3G10080	Serine/threonine protein kinase, putative (EC 2.7.1.-)	12.04	translation	Protein synthesis	1.20108e-52	1.29416e-50
AFUA_3G10730	40S ribosomal protein S7e	12.04	translation	Protein synthesis	1.20108e-52	1.29416e-50
AFUA_3G11260	Ubiquitin (UbiC), putative	12.04	translation	Protein synthesis	1.20108e-52	1.29416e-50
AFUA_3G12300	60S ribosomal protein L22, putative	12.04	translation	Protein synthesis	1.20108e-52	1.29416e-50
AFUA_3G13320	40S ribosomal protein S0	12.04	translation	Protein synthesis	1.20108e-52	1.29416e-50
AFUA_3G14350	Translation factor guf1, mitochondrial (EC 3.6.5.-) (Elongation factor 4 homolog) (EF-4) (GTPase guf1) (Ribosomal back-translocase)	12.04	translation	Protein synthesis	1.20108e-52	1.29416e-50
AFUA_4G03860	Eukaryotic translation initiation factor 3 subunit C (eIF3c) (Eukaryotic translation initiation factor 3 93 kDa subunit homolog) (eIF3 p93) (Translation initiation factor eIF3, p93 subunit homolog)	12.04	translation	Protein synthesis	1.20108e-52	1.29416e-50
AFUA_4G03880	60S ribosomal protein L7	12.04	translation	Protein synthesis	1.20108e-52	1.29416e-50
AFUA_4G04460	60S ribosomal protein L13	12.04	translation	Protein synthesis	1.20108e-52	1.29416e-50
AFUA_4G06000	50S ribosomal protein L3	12.04	translation	Protein synthesis	1.20108e-52	1.29416e-50
AFUA_4G07820	Methionyl-tRNA synthetase, putative (EC 6.1.1.10)	12.04	translation	Protein synthesis	1.20108e-52	1.29416e-50
AFUA_4G07845	60S ribosomal protein L38, putative	12.04	translation	Protein synthesis	1.20108e-52	1.29416e-50
AFUA_4G08330	Aspartyl-tRNA synthetase, putative (EC 6.1.1.12)	12.04	translation	Protein synthesis	1.20108e-52	1.29416e-50
AFUA_4G09750	50S ribosomal protein L12	12.04	translation	Protein synthesis	1.20108e-52	1.29416e-50
AFUA_4G10800	40S ribosomal protein S6	12.04	translation	Protein synthesis	1.20108e-52	1.29416e-50
AFUA_4G13170	G-protein comlpex beta subunit CpcB	12.04	translation	Protein synthesis	1.20108e-52	1.29416e-50
AFUA_5G02410	ATP-dependent RNA helicase fal1 (EC 3.6.4.13)	12.04	translation	Protein synthesis	1.20108e-52	1.29416e-50
AFUA_5G03020	60S ribosomal protein L4, putative	12.04	translation	Protein synthesis	1.20108e-52	1.29416e-50
AFUA_5G05450	40S ribosomal protein S1	12.04	translation	Protein synthesis	1.20108e-52	1.29416e-50
AFUA_5G05630	60S ribosomal protein L23	12.04	translation	Protein synthesis	1.20108e-52	1.29416e-50
AFUA_5G05940	Peptidyl-tRNA hydrolase, putative	12.04	translation	Protein synthesis	1.20108e-52	1.29416e-50
AFUA_5G06360	60S ribosomal protein L8, putative	12.04	translation	Protein synthesis	1.20108e-52	1.29416e-50
AFUA_5G11540	37S ribosomal protein S5	12.04	translation	Protein synthesis	1.20108e-52	1.29416e-50
AFUA_5G11620	Pre-mRNA splicing factor RNA helicase (Prp43), putative (EC 3.6.-.-)	12.04	translation	Protein synthesis	1.20108e-52	1.29416e-50
AFUA_5G11830	Mitochondrial ribosomal protein L11, putative	12.04	translation	Protein synthesis	1.20108e-52	1.29416e-50
AFUA_5G13490	Mitochondrial ribosomal protein L43, putative	12.04	translation	Protein synthesis	1.20108e-52	1.29416e-50
AFUA_6G02440	60S ribosomal protein L24a	12.04	translation	Protein synthesis	1.20108e-52	1.29416e-50
AFUA_6G03580	mRNA-nucleus export ATPase (Elf1), putative (EC 3.6.3.-)	12.04	translation	Protein synthesis	1.20108e-52	1.29416e-50
AFUA_6G03830	Ribosomal protein L14	12.04	translation	Protein synthesis	1.20108e-52	1.29416e-50
AFUA_6G04560	37S ribosomal protein S9	12.04	translation	Protein synthesis	1.20108e-52	1.29416e-50
AFUA_6G04570	Translation elongation factor eEF-1 subunit gamma, putative	12.04	translation	Protein synthesis	1.20108e-52	1.29416e-50
AFUA_6G05200	60S ribosomal protein L28	12.04	translation	Protein synthesis	1.20108e-52	1.29416e-50
AFUA_6G11260	Ribosomal protein L26	12.04	translation	Protein synthesis	1.20108e-52	1.29416e-50
AFUA_6G12660	40S ribosomal protein S10b	12.04	translation	Protein synthesis	1.20108e-52	1.29416e-50
AFUA_6G12720	40S ribosomal protein S29, putative	12.04	translation	Protein synthesis	1.20108e-52	1.29416e-50
AFUA_6G12990	Cytosolic large ribosomal subunit protein L7A	12.04	translation	Protein synthesis	1.20108e-52	1.29416e-50
AFUA_6G13250	60S ribosomal protein L31e	12.04	translation	Protein synthesis	1.20108e-52	1.29416e-50
AFUA_6G13550	Ribosomal protein S13p/S18e	12.04	translation	Protein synthesis	1.20108e-52	1.29416e-50
AFUA_7G01460	Ribosomal protein S5	12.04	translation	Protein synthesis	1.20108e-52	1.29416e-50
AFUA_7G01480	Cap binding protein	12.04	translation	Protein synthesis	1.20108e-52	1.29416e-50
AFUA_7G02140	40S ribosomal protein S24	12.04	translation	Protein synthesis	1.20108e-52	1.29416e-50
AFUA_7G04490	Ribosomal protein S28e	12.04	translation	Protein synthesis	1.20108e-52	1.29416e-50
AFUA_7G05290	40S ribosomal protein S13	12.04	translation	Protein synthesis	1.20108e-52	1.29416e-50
AFUA_7G05660	Translation elongation factor eEF-3, putative (EC 3.6.3.-)	12.04	translation	Protein synthesis	1.20108e-52	1.29416e-50
[truncated: 749 more rows]
